# Supplementary material for: DDB1 maintains intestinal homeostasis by preventing cell cycle arrest
Source: Cell Regen. 2022 Jun 1;11:18. doi: 10.1186/s13619-022-00119-6 (PMC9156607; doi:10.1186/s13619-022-00119-6)
Supplement: Supplementary file 1 — Additional file 1: Supplementary Methods. Figure S1. DDB1 deficiency leads to mouse lethality with shortened small intestine. Figure S2. DDB1 deletion causes reduced crypts in the small intestine. Figure S3. DDB1 deficiency impairs cell proliferation and enhances cell death in the intestine. Figure S4. Ablation of DDB1 reduces Lgr5+ ISCs. Figure S5. Decrease of goblet cells and enteroendocrine cells in the small intestine upon DDB1 deletion. Figure S6. Inhibition of p21 by UC2288 partially rescues the phenotypes caused by DDB1 deletion in organoids. Figure S7. DDB1 deletion inhibits cell proliferation induced by ALK3 KO. Table S1. Differentially expressed genes of small intestinal crypts after DDB1 deletion at day 2. [file 13619_2022_119_MOESM1_ESM.zip]

Archive with 2 entries (2 files):
- M-DDB1-SI-Cell Regeneration-finalR1.pdf
- Table S1R1.xlsx
