# Supplementary material for: DDB1 maintains intestinal homeostasis by preventing cell cycle arrest
Source: Cell Regen. 2022 Jun 1;11:18. doi: 10.1186/s13619-022-00119-6 (PMC9156607; doi:10.1186/s13619-022-00119-6)
Supplement: Supplementary file 1 — Additional file 1: Supplementary Methods. Figure S1. DDB1 deficiency leads to mouse lethality with shortened small intestine. Figure S2. DDB1 deletion causes reduced crypts in the small intestine. Figure S3. DDB1 deficiency impairs cell proliferation and enhances cell death in the intestine. Figure S4. Ablation of DDB1 reduces Lgr5+ ISCs. Figure S5. Decrease of goblet cells and enteroendocrine cells in the small intestine upon DDB1 deletion. Figure S6. Inhibition of p21 by UC2288 partially rescues the phenotypes caused by DDB1 deletion in organoids. Figure S7. DDB1 deletion inhibits cell proliferation induced by ALK3 KO. Table S1. Differentially expressed genes of small intestinal crypts after DDB1 deletion at day 2. [file 13619_2022_119_MOESM1_ESM.zip › Table S1R1.xlsx]

## Sheet: diff_genes
gene	id	fold change	pvalue	qvalue
mt-Ts2	ENSMUSG00000064365	277.538	0.199358	0.89134
Cldn2	ENSMUSG00000047230	100.723	0.00913695	0.89134
Tff1	ENSMUSG00000024032	37.3043	0.340459	0.89134
Gm6969	ENSMUSG00000066553	32.2634	0.239168	0.89134
Gkn2	ENSMUSG00000030049	32.051	0.320017	0.89134
Phlda3	ENSMUSG00000041801	25.2722	0.0172479	0.89134
Gkn1	ENSMUSG00000030050	25.0723	0.240105	0.89134
Exosc6	ENSMUSG00000109941	13.5214	0.161706	0.89134
Gm49909	ENSMUSG00000117098	13.0876	0.207662	0.89134
Tff2	ENSMUSG00000024028	12.6216	0.356314	0.89134
Epo	ENSMUSG00000029711	8.86152	0.200502	0.89134
B3gnt2	ENSMUSG00000051650	8.63956	0.200694	0.89134
Mucl3	ENSMUSG00000073408	8.44675	0.132531	0.89134
Hist2h2aa1	ENSMUSG00000064220	8.41778	0.0353384	0.89134
Ephx1	ENSMUSG00000038776	7.60373	0.253179	0.89134
Plk2	ENSMUSG00000021701	7.59725	0.0604869	0.89134
Psrc1	ENSMUSG00000068744	7.34667	0.0442318	0.89134
Gdf15	ENSMUSG00000038508	6.89973	0.220258	0.89134
Gm49527	ENSMUSG00000116024	6.88257	0.0668163	0.89134
Mbnl1	ENSMUSG00000027763	6.87886	0.188957	0.89134
Eda2r	ENSMUSG00000034457	6.66648	0.049894	0.89134
Rps27rt	ENSMUSG00000050621	6.3686	0.0342992	0.89134
Eif2s3y	ENSMUSG00000069049	6.07393	0.37482	0.89134
Ccng1	ENSMUSG00000020326	5.84098	0.0084745	0.89134
Cbx7	ENSMUSG00000053411	5.62636	0.121198	0.89134
Ctse	ENSMUSG00000004552	5.42751	0.11732	0.89134
Inka2	ENSMUSG00000048458	5.34882	0.054247	0.89134
Cbr3	ENSMUSG00000022947	5.31675	0.213504	0.89134
Fen1	ENSMUSG00000024742	5.31081	0.0279311	0.89134
1700007K13Rik	ENSMUSG00000026831	5.00051	0.0518319	0.89134
Psca	ENSMUSG00000022598	4.84114	0.018146	0.89134
Anxa10	ENSMUSG00000031635	4.83981	0.043549	0.89134
Morc3	ENSMUSG00000039456	4.75784	0.134154	0.89134
Fam133b	ENSMUSG00000058503	4.75106	0.0758604	0.89134
Trp53inp1	ENSMUSG00000028211	4.23454	0.0168215	0.89134
Snord100	ENSMUSG00000080486	4.22846	0.14942	0.89134
Ptp4a3	ENSMUSG00000059895	4.20806	0.39826	0.89134
Rab33b	ENSMUSG00000027739	4.15066	0.290925	0.89134
Orc5	ENSMUSG00000029012	4.11412	0.236738	0.89134
Gm17084	ENSMUSG00000091462	4.09521	0.215382	0.89134
Pygo2	ENSMUSG00000047824	3.9756	0.236147	0.89134
Zfp385a	ENSMUSG00000000552	3.90201	0.0380842	0.89134
Tomm6	ENSMUSG00000033475	3.86128	0.168694	0.89134
Gsta3	ENSMUSG00000025934	3.81693	0.178409	0.89134
Bbc3	ENSMUSG00000002083	3.70041	0.100412	0.89134
Gtse1	ENSMUSG00000022385	3.6888	0.00499314	0.834708
Gm24452	ENSMUSG00000065281	3.66896	0.51653	0.89134
Ncapg2	ENSMUSG00000042029	3.65209	0.469809	0.89134
Exog	ENSMUSG00000042787	3.6235	0.144472	0.89134
Dcn	ENSMUSG00000019929	3.5968	0.449667	0.89134
Crip2	ENSMUSG00000006356	3.56592	0.0472308	0.89134
Pidd1	ENSMUSG00000025507	3.52468	0.342305	0.89134
Kctd12	ENSMUSG00000098557	3.49936	0.284564	0.89134
Nanp	ENSMUSG00000053916	3.45879	0.594257	0.902771
Gm8615	ENSMUSG00000024437	3.43916	0.144962	0.89134
Echdc2	ENSMUSG00000028601	3.42284	0.20475	0.89134
Bax	ENSMUSG00000003873	3.37951	0.0232199	0.89134
Ly6a	ENSMUSG00000075602	3.35051	0.657876	0.91303
Rrp1b	ENSMUSG00000058392	3.33984	0.507371	0.89134
Apobec3	ENSMUSG00000009585	3.32513	0.378726	0.89134
Lrrc45	ENSMUSG00000025145	3.32178	0.524612	0.89134
Stx8	ENSMUSG00000020903	3.31907	0.0982822	0.89134
Defa-ps7	ENSMUSG00000080722	3.31873	0.07014	0.89134
Gm5436	ENSMUSG00000042962	3.31489	0.23427	0.89134
Ddias	ENSMUSG00000030641	3.28346	0.0129493	0.89134
Ddit4l	ENSMUSG00000046818	3.24816	0.0995811	0.89134
Tomm5	ENSMUSG00000078713	3.22131	0.54492	0.89134
Desi2	ENSMUSG00000026502	3.21861	0.419831	0.89134
Gvin1	ENSMUSG00000045868	3.20561	0.200502	0.89134
Cd2bp2	ENSMUSG00000042502	3.1974	0.309844	0.89134
Zfp239	ENSMUSG00000042097	3.18538	0.102458	0.89134
Nfia	ENSMUSG00000028565	3.18058	0.200502	0.89134
Sesn2	ENSMUSG00000028893	3.16739	0.245685	0.89134
Akr1b8	ENSMUSG00000029762	3.16422	0.073833	0.89134
Gm10243	ENSMUSG00000095526	3.12798	0.354632	0.89134
Depdc1a	ENSMUSG00000028175	3.12708	0.200502	0.89134
Vkorc1	ENSMUSG00000096145	3.11484	0.0938569	0.89134
Dclre1a	ENSMUSG00000025077	3.11071	0.0274575	0.89134
Depdc5	ENSMUSG00000037426	3.07642	0.266957	0.89134
Stk38	ENSMUSG00000024006	3.07324	0.0358182	0.89134
Mcam	ENSMUSG00000032135	3.06138	0.200521	0.89134
Rcbtb2	ENSMUSG00000022106	3.04621	0.196359	0.89134
Dock9	ENSMUSG00000025558	3.03911	0.0793925	0.89134
Cenpx	ENSMUSG00000025144	3.02738	0.111189	0.89134
Cd14	ENSMUSG00000051439	3.01783	0.00676444	0.89134
Gm25047	ENSMUSG00000084616	2.95005	0.116117	0.89134
Lif	ENSMUSG00000034394	2.9299	0.184242	0.89134
Dclre1b	ENSMUSG00000027845	2.92246	0.22935	0.89134
Hdac10	ENSMUSG00000062906	2.91038	0.0361357	0.89134
Abhd5	ENSMUSG00000032540	2.90247	0.0367244	0.89134
Krt15	ENSMUSG00000054146	2.88352	0.00277109	0.834708
Ptp4a1	ENSMUSG00000026064	2.88179	0.310414	0.89134
Muc5ac	ENSMUSG00000037974	2.87368	0.157384	0.89134
Ralgps2	ENSMUSG00000026594	2.86495	0.642916	0.910521
Gm47308	ENSMUSG00000104953	2.84926	0.844649	0.957137
2700062C07Rik	ENSMUSG00000024273	2.84363	0.365185	0.89134
Pigk	ENSMUSG00000039047	2.83921	0.27474	0.89134
Sptssb	ENSMUSG00000043461	2.81323	0.120155	0.89134
Mtor	ENSMUSG00000028991	2.81201	0.132507	0.89134
Mfsd10	ENSMUSG00000001082	2.80436	0.154287	0.89134
Gm14303	ENSMUSG00000081344	2.79814	0.187814	0.89134
Clu	ENSMUSG00000022037	2.78939	0.107353	0.89134
Tnpo2	ENSMUSG00000031691	2.73152	0.273228	0.89134
Snora24	ENSMUSG00000092730	2.71618	0.13643	0.89134
Mt2	ENSMUSG00000031762	2.71507	0.00423331	0.834708
Gm11451	ENSMUSG00000083567	2.69632	0.254306	0.89134
Mtif3	ENSMUSG00000016510	2.69201	0.257433	0.89134
Gm28036	ENSMUSG00000098950	2.69006	0.266985	0.89134
Gm6807	ENSMUSG00000057605	2.66674	0.383955	0.89134
Hcfc2	ENSMUSG00000020246	2.66022	0.0148682	0.89134
Slc7a4	ENSMUSG00000022756	2.64945	0.56533	0.894575
Tfpi2	ENSMUSG00000029664	2.63572	0.378522	0.89134
Itpripl1	ENSMUSG00000074825	2.61473	0.10791	0.89134
Slpi	ENSMUSG00000017002	2.60332	0.438733	0.89134
Mal	ENSMUSG00000027375	2.59919	0.111074	0.89134
Sh2b1	ENSMUSG00000030733	2.59905	0.0842563	0.89134
Gpx2	ENSMUSG00000042808	2.5981	0.512362	0.89134
Snord55	ENSMUSG00000092680	2.5972	0.148457	0.89134
Gm8797	ENSMUSG00000103034	2.59322	0.782548	0.93838
BC055324	ENSMUSG00000041406	2.58684	0.476829	0.89134
Esrrg	ENSMUSG00000026610	2.58281	0.399147	0.89134
C3	ENSMUSG00000024164	2.58276	0.333758	0.89134
Gm26917	ENSMUSG00000097971	2.56995	0.0639819	0.89134
Atxn7l3	ENSMUSG00000059995	2.56088	0.336512	0.89134
Acta1	ENSMUSG00000031972	2.54574	0.32044	0.89134
Sar1a	ENSMUSG00000020088	2.54397	0.0850115	0.89134
Rpl36a-ps1	ENSMUSG00000060377	2.5383	0.465984	0.89134
Aen	ENSMUSG00000030609	2.52613	0.15565	0.89134
Gm21814	ENSMUSG00000096299	2.52114	0.00475574	0.834708
Fgf1	ENSMUSG00000036585	2.51565	0.295607	0.89134
Lpin1	ENSMUSG00000020593	2.51076	0.442851	0.89134
Gm47299	ENSMUSG00000105145	2.50628	0.60597	0.903813
Zdhhc3	ENSMUSG00000025786	2.50105	0.474947	0.89134
Tbce	ENSMUSG00000039233	2.49806	0.195496	0.89134
Dyrk3	ENSMUSG00000016526	2.49498	0.0680679	0.89134
Sumo2	ENSMUSG00000020738	2.48799	0.116865	0.89134
Cdc23	ENSMUSG00000024370	2.4801	0.29588	0.89134
Psmc3ip	ENSMUSG00000019303	2.47769	0.377191	0.89134
Cdk5rap2	ENSMUSG00000039298	2.47243	0.534049	0.89134
Magohb	ENSMUSG00000030188	2.46578	0.323294	0.89134
Snora44	ENSMUSG00000064604	2.45523	0.0571626	0.89134
Uty	ENSMUSG00000068457	2.45521	0.341464	0.89134
Bckdk	ENSMUSG00000030802	2.44945	0.158256	0.89134
Snhg12	ENSMUSG00000086290	2.43658	0.413381	0.89134
mt-Tq	ENSMUSG00000064343	2.43605	0.365443	0.89134
1700020L24Rik	ENSMUSG00000035085	2.42339	0.2789	0.89134
Lipt1	ENSMUSG00000037216	2.42312	0.0703227	0.89134
Gm15710	ENSMUSG00000084111	2.41775	0.399588	0.89134
Sh3rf2	ENSMUSG00000057719	2.40778	0.0675204	0.89134
Ly6e	ENSMUSG00000022587	2.40063	0.610744	0.905268
Emp1	ENSMUSG00000030208	2.39895	0.40122	0.89134
Eif3j2	ENSMUSG00000043424	2.38149	0.683511	0.918273
Slc39a9	ENSMUSG00000048833	2.37717	0.284279	0.89134
Bex1	ENSMUSG00000050071	2.37531	0.0620706	0.89134
Zfp260	ENSMUSG00000049421	2.37521	0.518522	0.89134
Ugt1a6a	ENSMUSG00000054545	2.37319	0.461393	0.89134
Tpm3	ENSMUSG00000027940	2.37224	0.30466	0.89134
Wdfy1	ENSMUSG00000073643	2.36456	0.129038	0.89134
Nt5dc2	ENSMUSG00000071547	2.36321	0.121057	0.89134
Gm7665	ENSMUSG00000063628	2.35848	0.00359248	0.834708
Ctc1	ENSMUSG00000020898	2.3564	0.125043	0.89134
Dimt1	ENSMUSG00000021692	2.35227	0.430126	0.89134
Tedc1	ENSMUSG00000037466	2.35154	0.0931289	0.89134
Zmat3	ENSMUSG00000027663	2.35013	0.172599	0.89134
Ddx3y	ENSMUSG00000069045	2.34646	0.540256	0.89134
Csad	ENSMUSG00000023044	2.34278	0.49749	0.89134
Usf2-ps1	ENSMUSG00000108352	2.32677	0.71152	0.922754
Ckap2	ENSMUSG00000037725	2.3196	0.0537919	0.89134
Gm24270	ENSMUSG00000076281	2.31712	0.110682	0.89134
Igkc	ENSMUSG00000076609	2.31513	0.106852	0.89134
Gm42977	ENSMUSG00000106326	2.30499	0.257264	0.89134
Tbc1d9	ENSMUSG00000031709	2.30379	0.413012	0.89134
Prkacb	ENSMUSG00000005034	2.28824	0.0527334	0.89134
Gas6	ENSMUSG00000031451	2.28725	0.294911	0.89134
Dna2	ENSMUSG00000036875	2.2776	0.541513	0.89134
Gpatch11	ENSMUSG00000050668	2.27088	0.268047	0.89134
Gm13657	ENSMUSG00000086813	2.26889	0.0344744	0.89134
Plxna1	ENSMUSG00000030084	2.26655	0.0371845	0.89134
Mt1	ENSMUSG00000031765	2.25965	0.094167	0.89134
9930104L06Rik	ENSMUSG00000044730	2.25578	0.469587	0.89134
Zfas1	ENSMUSG00000074578	2.25539	0.326557	0.89134
Nutf2-ps1	ENSMUSG00000071497	2.25125	0.193643	0.89134
Nsd3	ENSMUSG00000054823	2.25032	0.305384	0.89134
Pir	ENSMUSG00000031379	2.24737	0.315366	0.89134
Snrnp48	ENSMUSG00000021431	2.23938	0.43455	0.89134
Mtfmt	ENSMUSG00000059183	2.23838	0.102485	0.89134
S100a11	ENSMUSG00000027907	2.23718	0.391416	0.89134
Ttk	ENSMUSG00000038379	2.23589	0.141279	0.89134
Pmm1	ENSMUSG00000022474	2.22478	0.0271734	0.89134
Rnasek	ENSMUSG00000093989	2.21434	0.4838	0.89134
Gtf2h2	ENSMUSG00000021639	2.21106	0.564583	0.894575
Gm13648	ENSMUSG00000086549	2.20366	0.538006	0.89134
Akt1s1	ENSMUSG00000011096	2.19667	0.396675	0.89134
Rpl35a-ps2	ENSMUSG00000081214	2.19074	0.336322	0.89134
Gm15536	ENSMUSG00000081926	2.19047	0.279112	0.89134
Rpl36-ps12	ENSMUSG00000091845	2.18852	0.409425	0.89134
Rps25-ps1	ENSMUSG00000067344	2.18256	0.128389	0.89134
D730005E14Rik	ENSMUSG00000115902	2.18001	0.506586	0.89134
Mdc1	ENSMUSG00000061607	2.17624	0.318828	0.89134
Snhg15	ENSMUSG00000085156	2.16672	0.0583853	0.89134
Kansl2	ENSMUSG00000022992	2.15104	0.475218	0.89134
Gm7536	ENSMUSG00000057036	2.14393	0.220741	0.89134
Bex4	ENSMUSG00000047844	2.13808	0.188976	0.89134
Pwwp2b	ENSMUSG00000060260	2.12189	0.425397	0.89134
Hmgb1	ENSMUSG00000066551	2.11465	0.526091	0.89134
Nts	ENSMUSG00000019890	2.11429	0.630751	0.908225
Gm28438	ENSMUSG00000101939	2.11361	0.397364	0.89134
Rps12-ps3	ENSMUSG00000067038	2.10112	0.51215	0.89134
Defa22	ENSMUSG00000074443	2.09855	0.382625	0.89134
Gm9385	ENSMUSG00000080848	2.09625	0.466525	0.89134
Slc19a2	ENSMUSG00000040918	2.09464	0.251466	0.89134
Zfp692	ENSMUSG00000037243	2.09278	0.277829	0.89134
Sgsm2	ENSMUSG00000038351	2.08483	0.511307	0.89134
Cd52	ENSMUSG00000000682	2.08365	0.0542702	0.89134
Rpl39	ENSMUSG00000079641	2.07859	0.355104	0.89134
Rpl35a-ps6	ENSMUSG00000094664	2.0776	0.333556	0.89134
Aqp4	ENSMUSG00000024411	2.06975	0.0260667	0.89134
Serpina1b	ENSMUSG00000071178	2.06668	0.460079	0.89134
Kxd1	ENSMUSG00000055553	2.06487	0.230624	0.89134
Anp32e	ENSMUSG00000015749	2.06224	0.0490309	0.89134
Plpp5	ENSMUSG00000031570	2.05627	0.0177017	0.89134
Ppp1r10	ENSMUSG00000039220	2.05625	0.57138	0.895215
Smagp	ENSMUSG00000053559	2.05436	0.366983	0.89134
Pars2	ENSMUSG00000043572	2.05165	0.317736	0.89134
Snord49b	ENSMUSG00000064437	2.04315	0.0924594	0.89134
Wdr89	ENSMUSG00000045690	2.03093	0.400123	0.89134
Gm25789	ENSMUSG00000065228	2.02663	0.320248	0.89134
Raver1	ENSMUSG00000010205	2.02499	0.11505	0.89134
Rps12-ps4	ENSMUSG00000109509	2.02131	0.628348	0.908109
Cd44	ENSMUSG00000005087	2.01999	0.10163	0.89134
Camk1	ENSMUSG00000030272	2.0193	0.269822	0.89134
Gm25894	ENSMUSG00000065392	2.0133	0.274368	0.89134
Rn7s2	ENSMUSG00000099250	2.01225	0.311354	0.89134
Ccdc137	ENSMUSG00000049957	2.00833	0.390326	0.89134
Shisa2	ENSMUSG00000044461	1.99839	0.235185	0.89134
Rps13-ps1	ENSMUSG00000066362	1.99604	0.386586	0.89134
Gemin5	ENSMUSG00000037275	1.9897	0.447331	0.89134
Rpl36	ENSMUSG00000057863	1.9854	0.465565	0.89134
Isy1	ENSMUSG00000030056	1.98413	0.220691	0.89134
Man2c1	ENSMUSG00000032295	1.97627	0.581442	0.89803
mt-Tt	ENSMUSG00000064371	1.97406	0.427998	0.89134
Mis12	ENSMUSG00000040599	1.97309	0.480923	0.89134
Cby1	ENSMUSG00000022428	1.97198	0.0367471	0.89134
Snhg8	ENSMUSG00000104960	1.96964	0.131173	0.89134
Duoxa2	ENSMUSG00000027225	1.96496	0.159177	0.89134
Gm9824	ENSMUSG00000095478	1.96487	0.162232	0.89134
Slc1a3	ENSMUSG00000005360	1.96243	0.232297	0.89134
mt-Nd3	ENSMUSG00000064360	1.96114	0.413293	0.89134
Hmgn1	ENSMUSG00000040681	1.95725	0.101276	0.89134
Ube2a	ENSMUSG00000016308	1.95513	0.410584	0.89134
Gm23639	ENSMUSG00000092819	1.95482	0.0106237	0.89134
3830406C13Rik	ENSMUSG00000033111	1.9514	0.439481	0.89134
Shf	ENSMUSG00000033256	1.95128	0.352084	0.89134
Agpat4	ENSMUSG00000023827	1.9507	0.227772	0.89134
Rn7s1	ENSMUSG00000099021	1.94759	0.285977	0.89134
Gm42047	ENSMUSG00000110631	1.94744	0.334244	0.89134
Gm22711	ENSMUSG00000080540	1.94615	0.278654	0.89134
Gm17669	ENSMUSG00000091695	1.94398	0.486785	0.89134
Gm13436	ENSMUSG00000083716	1.94359	0.42597	0.89134
Tma16	ENSMUSG00000025591	1.94351	0.458329	0.89134
Mrps21	ENSMUSG00000054312	1.94313	0.545005	0.89134
Snhg1	ENSMUSG00000108414	1.9418	0.38645	0.89134
Bcl6	ENSMUSG00000022508	1.93903	0.347797	0.89134
Nutf2	ENSMUSG00000008450	1.93754	0.0927865	0.89134
Rnmt	ENSMUSG00000009535	1.93195	0.294579	0.89134
2410006H16Rik	ENSMUSG00000086841	1.92848	0.305799	0.89134
Xndc1	ENSMUSG00000099481	1.92824	0.194514	0.89134
Rplp2	ENSMUSG00000025508	1.92446	0.387806	0.89134
Bok	ENSMUSG00000026278	1.92432	0.0387274	0.89134
Gm2225	ENSMUSG00000110057	1.91658	0.451644	0.89134
Defa26	ENSMUSG00000060070	1.9137	0.309264	0.89134
Avpi1	ENSMUSG00000018821	1.91032	0.05019	0.89134
Shcbp1	ENSMUSG00000022322	1.91016	0.655593	0.912743
Apoa2	ENSMUSG00000005681	1.90937	0.716646	0.923764
Hbb-bs	ENSMUSG00000052305	1.90886	0.53712	0.89134
Rps28	ENSMUSG00000067288	1.90789	0.332804	0.89134
Gm9843	ENSMUSG00000050299	1.90229	0.371075	0.89134
Gm6627	ENSMUSG00000112550	1.9009	0.243633	0.89134
Pcna	ENSMUSG00000027342	1.89945	0.302262	0.89134
Snhg6	ENSMUSG00000098234	1.89811	0.361855	0.89134
Gm44126	ENSMUSG00000107770	1.89628	0.540984	0.89134
Rpl35a-ps4	ENSMUSG00000083424	1.89564	0.314387	0.89134
Kazn	ENSMUSG00000040606	1.89411	0.0691212	0.89134
Josd2	ENSMUSG00000038695	1.89342	0.433866	0.89134
Gsk3b	ENSMUSG00000022812	1.89212	0.141022	0.89134
Thyn1	ENSMUSG00000035443	1.88958	0.29667	0.89134
Commd3	ENSMUSG00000051154	1.88933	0.157292	0.89134
Smarca2	ENSMUSG00000024921	1.88535	0.538213	0.89134
Glul	ENSMUSG00000026473	1.88496	0.102754	0.89134
Mterf4	ENSMUSG00000026273	1.87682	0.521385	0.89134
Gm10443	ENSMUSG00000072940	1.87582	0.175438	0.89134
Dcxr	ENSMUSG00000039450	1.87506	0.262545	0.89134
Spryd7	ENSMUSG00000021930	1.87484	0.395835	0.89134
Rps23-ps2	ENSMUSG00000066902	1.87463	0.260215	0.89134
Mir3091	ENSMUSG00000092827	1.87405	0.270993	0.89134
Rps24	ENSMUSG00000025290	1.87246	0.403611	0.89134
Ces1d	ENSMUSG00000056973	1.87188	0.688134	0.918562
Tirap	ENSMUSG00000032041	1.87173	0.572981	0.895215
Gm20559	ENSMUSG00000106734	1.87075	0.262789	0.89134
Ube2t	ENSMUSG00000026429	1.86996	0.41915	0.89134
Mdm2	ENSMUSG00000020184	1.86693	0.209397	0.89134
Ocel1	ENSMUSG00000002396	1.86479	0.30532	0.89134
Ncaph	ENSMUSG00000034906	1.86367	0.0432929	0.89134
Rabgef1	ENSMUSG00000025340	1.85805	0.451462	0.89134
Dnajc9	ENSMUSG00000021811	1.85748	0.0902026	0.89134
Kif18b	ENSMUSG00000051378	1.85716	0.119994	0.89134
Rps29	ENSMUSG00000034892	1.85163	0.292065	0.89134
Rpl35a-ps3	ENSMUSG00000067575	1.84824	0.326267	0.89134
Dmd	ENSMUSG00000045103	1.84816	0.57126	0.895215
Nr1h4	ENSMUSG00000047638	1.84815	0.516964	0.89134
Tmem33	ENSMUSG00000037720	1.84317	0.0639664	0.89134
Smim11	ENSMUSG00000051989	1.842	0.068569	0.89134
Arrdc3	ENSMUSG00000074794	1.83896	0.438182	0.89134
Rpl17-ps8	ENSMUSG00000082035	1.83682	0.312789	0.89134
Ly6m	ENSMUSG00000063522	1.83603	0.642677	0.910521
Ankrd13b	ENSMUSG00000037907	1.83304	0.0316459	0.89134
Zbtb12	ENSMUSG00000049823	1.8318	0.212434	0.89134
Apip	ENSMUSG00000010911	1.8313	0.130639	0.89134
Map3k20	ENSMUSG00000004085	1.82564	0.0927247	0.89134
Rgcc	ENSMUSG00000022018	1.82202	0.0944505	0.89134
Rnf169	ENSMUSG00000058761	1.8183	0.166367	0.89134
Gm11223	ENSMUSG00000046341	1.81687	0.21877	0.89134
Tmem43	ENSMUSG00000030095	1.81447	0.230471	0.89134
Siva1	ENSMUSG00000064326	1.80956	0.0167052	0.89134
Osgin1	ENSMUSG00000074063	1.80948	0.233722	0.89134
Them6	ENSMUSG00000056665	1.80489	0.0473621	0.89134
Twf2	ENSMUSG00000023277	1.8048	0.238166	0.89134
Snhg5	ENSMUSG00000097195	1.80454	0.14309	0.89134
Prps1	ENSMUSG00000031432	1.80442	0.149606	0.89134
Lrrc40	ENSMUSG00000063052	1.80271	0.35114	0.89134
Nt5e	ENSMUSG00000032420	1.80168	0.605392	0.903813
Gm26825	ENSMUSG00000097554	1.80094	0.148479	0.89134
Gm11703	ENSMUSG00000083394	1.79862	0.221842	0.89134
Lsm5	ENSMUSG00000091625	1.79819	0.436116	0.89134
Gip	ENSMUSG00000014351	1.79802	0.408823	0.89134
Ppm1d	ENSMUSG00000020525	1.79645	0.0904643	0.89134
Lgals1	ENSMUSG00000068220	1.79624	0.418733	0.89134
Memo1	ENSMUSG00000058704	1.79552	0.252209	0.89134
Gm17828	ENSMUSG00000098893	1.79438	0.467796	0.89134
2022-09-02	ENSMUSG00000116048	1.79345	0.376612	0.89134
Jag1	ENSMUSG00000027276	1.793	0.176369	0.89134
Mir703	ENSMUSG00000105814	1.79264	0.485886	0.89134
Ei24	ENSMUSG00000062762	1.78853	0.0626182	0.89134
Snord34	ENSMUSG00000065878	1.7874	0.03152	0.89134
Piga	ENSMUSG00000031381	1.7856	0.512781	0.89134
Tsen15	ENSMUSG00000014980	1.78479	0.315563	0.89134
Rara	ENSMUSG00000037992	1.78426	0.528513	0.89134
Gm11518	ENSMUSG00000081604	1.78165	0.427904	0.89134
Gm22270	ENSMUSG00000077222	1.77879	0.531871	0.89134
Qdpr	ENSMUSG00000015806	1.77736	0.166465	0.89134
Hsph1	ENSMUSG00000029657	1.77723	0.0531567	0.89134
Rnaseh2c	ENSMUSG00000024925	1.77703	0.265682	0.89134
Rpl39-ps	ENSMUSG00000036305	1.77679	0.447236	0.89134
Cenph	ENSMUSG00000045273	1.77568	0.254696	0.89134
Arhgap11a	ENSMUSG00000041219	1.77509	0.251063	0.89134
Ppih	ENSMUSG00000060288	1.77416	0.285923	0.89134
Pabpc4	ENSMUSG00000011257	1.77379	0.165001	0.89134
Per2	ENSMUSG00000055866	1.77156	0.293121	0.89134
Csnk1e	ENSMUSG00000022433	1.77088	0.122677	0.89134
Gm5805	ENSMUSG00000061848	1.76828	0.574324	0.895215
Eif4ebp3	ENSMUSG00000090264	1.76802	0.268523	0.89134
Gm4149	ENSMUSG00000074800	1.76784	0.024833	0.89134
B3galnt2	ENSMUSG00000039242	1.7677	0.233988	0.89134
Svbp	ENSMUSG00000028643	1.76493	0.618088	0.906442
Qtrt2	ENSMUSG00000022704	1.7642	0.334148	0.89134
Exoc4	ENSMUSG00000029763	1.76374	0.0468157	0.89134
mt-Tv	ENSMUSG00000064338	1.76371	0.188408	0.89134
Aaas	ENSMUSG00000036678	1.7622	0.440771	0.89134
Ypel3	ENSMUSG00000042675	1.75721	0.16649	0.89134
Tceal8	ENSMUSG00000051579	1.75501	0.0893235	0.89134
Ces1g	ENSMUSG00000057074	1.75394	0.670323	0.914713
Rpl10a-ps1	ENSMUSG00000084416	1.7525	0.413031	0.89134
Defa31	ENSMUSG00000074442	1.75182	0.269499	0.89134
Tex30	ENSMUSG00000026049	1.75182	0.222023	0.89134
Cdkn1a	ENSMUSG00000023067	1.74894	0.182752	0.89134
Gm13192	ENSMUSG00000069188	1.74874	0.25499	0.89134
Rpl31-ps8	ENSMUSG00000067870	1.74644	0.372527	0.89134
Dut	ENSMUSG00000027203	1.74464	0.144077	0.89134
Defa23	ENSMUSG00000074446	1.74405	0.214387	0.89134
Scrn3	ENSMUSG00000008226	1.74152	0.0258705	0.89134
Fam89b	ENSMUSG00000024939	1.74024	0.0382554	0.89134
Rpl30	ENSMUSG00000058600	1.74002	0.39172	0.89134
Uqcc1	ENSMUSG00000005882	1.73934	0.123555	0.89134
Gm9800	ENSMUSG00000045799	1.73867	0.370437	0.89134
Borcs8	ENSMUSG00000002345	1.73742	0.0683042	0.89134
Rpl27a	ENSMUSG00000046364	1.73614	0.429145	0.89134
Gm8451	ENSMUSG00000099471	1.72893	0.46031	0.89134
Gm11942	ENSMUSG00000094344	1.72802	0.106244	0.89134
2010001M07Rik	ENSMUSG00000111296	1.72646	0.614958	0.905924
Gm8186	ENSMUSG00000049124	1.72464	0.178212	0.89134
Tcirg1	ENSMUSG00000001750	1.72411	0.558701	0.892063
Rpl7a	ENSMUSG00000062647	1.72392	0.160652	0.89134
Mcm8	ENSMUSG00000027353	1.72231	0.298913	0.89134
Ugt1a9	ENSMUSG00000090175	1.72171	0.553557	0.89134
Hmgb3	ENSMUSG00000015217	1.71998	0.490953	0.89134
Rrp8	ENSMUSG00000030888	1.71904	0.0919596	0.89134
Farsa	ENSMUSG00000003808	1.71893	0.266638	0.89134
Rbm5	ENSMUSG00000032580	1.71577	0.183513	0.89134
Cmc2	ENSMUSG00000014633	1.71465	0.173469	0.89134
Lyrm7	ENSMUSG00000020268	1.71215	0.737184	0.92986
Mtbp	ENSMUSG00000022369	1.70717	0.344898	0.89134
Spc25	ENSMUSG00000005233	1.70707	0.118018	0.89134
Mdm4	ENSMUSG00000054387	1.70537	0.109469	0.89134
Pank2	ENSMUSG00000037514	1.70507	0.629696	0.908225
Wdr77	ENSMUSG00000000561	1.70495	0.170389	0.89134
Ppil3	ENSMUSG00000026035	1.70472	0.138676	0.89134
Gm13341	ENSMUSG00000083863	1.70467	0.286948	0.89134
Slc38a1	ENSMUSG00000023169	1.70449	0.219137	0.89134
Ergic2	ENSMUSG00000030304	1.70247	0.549815	0.89134
Ube2c	ENSMUSG00000001403	1.70118	0.269153	0.89134
Rpl34	ENSMUSG00000062006	1.69948	0.431172	0.89134
Mapk14	ENSMUSG00000053436	1.69854	0.140441	0.89134
Tcf7	ENSMUSG00000000782	1.6971	0.224872	0.89134
Tmem109	ENSMUSG00000034659	1.69611	0.175108	0.89134
Rragd	ENSMUSG00000028278	1.69587	0.496698	0.89134
Mrto4	ENSMUSG00000028741	1.69245	0.487769	0.89134
Fbxo7	ENSMUSG00000001786	1.69111	0.308803	0.89134
Slc10a7	ENSMUSG00000031684	1.68953	0.100636	0.89134
Rpl14-ps1	ENSMUSG00000046721	1.68906	0.282812	0.89134
Smarcad1	ENSMUSG00000029920	1.68812	0.529905	0.89134
Rps12	ENSMUSG00000061983	1.68785	0.295319	0.89134
Cir1	ENSMUSG00000041777	1.68611	0.66945	0.914713
Myc	ENSMUSG00000022346	1.68494	0.0405492	0.89134
Rgn	ENSMUSG00000023070	1.68102	0.473075	0.89134
Ssbp4	ENSMUSG00000070003	1.67799	0.00966369	0.89134
Rps19	ENSMUSG00000040952	1.67765	0.31166	0.89134
Polh	ENSMUSG00000023953	1.67661	0.030888	0.89134
mt-Ti	ENSMUSG00000064342	1.67622	0.246538	0.89134
Snora7a	ENSMUSG00000064563	1.67594	0.800575	0.94436
Zfp777	ENSMUSG00000071477	1.67401	0.495945	0.89134
Bloc1s2	ENSMUSG00000057506	1.67401	0.12596	0.89134
Ssna1	ENSMUSG00000026966	1.67382	0.288463	0.89134
Map1s	ENSMUSG00000019261	1.67246	0.531309	0.89134
Rps20	ENSMUSG00000028234	1.67211	0.316974	0.89134
Pole2	ENSMUSG00000020974	1.6709	0.144736	0.89134
Arhgap35	ENSMUSG00000058230	1.67035	0.110693	0.89134
Rps24-ps3	ENSMUSG00000081049	1.66825	0.556808	0.89134
Cenpk	ENSMUSG00000021714	1.66722	0.0562228	0.89134
Dcp2	ENSMUSG00000024472	1.6662	0.348566	0.89134
Dcaf4	ENSMUSG00000021222	1.66168	0.143553	0.89134
mt-Rnr1	ENSMUSG00000064337	1.65826	0.00604876	0.89134
Rpl17-ps3	ENSMUSG00000113948	1.65782	0.484802	0.89134
Taf1d	ENSMUSG00000031939	1.65754	0.0235822	0.89134
Ift27	ENSMUSG00000016637	1.65692	0.227426	0.89134
Rfc4	ENSMUSG00000022881	1.65685	0.223272	0.89134
Sac3d1	ENSMUSG00000024790	1.65626	0.0127296	0.89134
Acad8	ENSMUSG00000031969	1.65586	0.0351437	0.89134
Pla2g12a	ENSMUSG00000027999	1.65526	0.0447726	0.89134
Tnfrsf10b	ENSMUSG00000022074	1.65498	0.229876	0.89134
Gm49450	ENSMUSG00000116358	1.65471	0.00814071	0.89134
Rpl23a-ps3	ENSMUSG00000078126	1.65336	0.510456	0.89134
Fam107b	ENSMUSG00000026655	1.65324	0.138454	0.89134
Rps13	ENSMUSG00000090862	1.65246	0.399151	0.89134
Frrs1	ENSMUSG00000033386	1.65222	0.240535	0.89134
Nip7	ENSMUSG00000031917	1.65162	0.3264	0.89134
Spdef	ENSMUSG00000024215	1.65124	0.104871	0.89134
Gm10705	ENSMUSG00000074506	1.65103	0.292779	0.89134
Nap1l1	ENSMUSG00000058799	1.65097	0.314221	0.89134
Bex3	ENSMUSG00000046432	1.65036	0.0086883	0.89134
Nfib	ENSMUSG00000008575	1.6479	0.732159	0.928475
Syce2	ENSMUSG00000003824	1.64723	0.60257	0.903813
Vopp1	ENSMUSG00000037788	1.64618	0.0368937	0.89134
Smim26	ENSMUSG00000074754	1.64602	0.499124	0.89134
Atf5	ENSMUSG00000038539	1.6457	0.814455	0.949408
Bcap29	ENSMUSG00000020650	1.64503	0.6243	0.908109
Dynlt1a	ENSMUSG00000092074	1.64443	0.761066	0.933763
Hsp90aa1	ENSMUSG00000021270	1.6444	0.322368	0.89134
Atp23	ENSMUSG00000025436	1.64439	0.0547282	0.89134
Defa28	ENSMUSG00000074434	1.64373	0.382311	0.89134
Polr2l	ENSMUSG00000038489	1.64319	0.404341	0.89134
Dnph1	ENSMUSG00000040658	1.64226	0.00295518	0.834708
Prmt1	ENSMUSG00000109324	1.64168	0.0302729	0.89134
Igfbp4	ENSMUSG00000017493	1.64036	0.339443	0.89134
Mettl17	ENSMUSG00000004561	1.63941	0.183132	0.89134
Kifc1	ENSMUSG00000079553	1.6391	0.14034	0.89134
Ddit4	ENSMUSG00000020108	1.63801	0.432586	0.89134
Tubb5	ENSMUSG00000001525	1.63615	0.178023	0.89134
Npm1	ENSMUSG00000057113	1.63582	0.343268	0.89134
Mcm3	ENSMUSG00000041859	1.6344	0.0563187	0.89134
Ifi27l2a	ENSMUSG00000079017	1.63345	0.841969	0.956488
Srm	ENSMUSG00000006442	1.63279	0.429497	0.89134
Pcgf1	ENSMUSG00000069678	1.63274	0.0809377	0.89134
Commd6	ENSMUSG00000075486	1.63252	0.232825	0.89134
Wls	ENSMUSG00000028173	1.63206	0.0964059	0.89134
1110038B12Rik	ENSMUSG00000092203	1.63153	0.453791	0.89134
Med21	ENSMUSG00000030291	1.63111	0.481742	0.89134
Mat2a	ENSMUSG00000053907	1.63043	0.570667	0.895215
Tmem256	ENSMUSG00000070394	1.6291	0.275229	0.89134
Rpl17-ps5	ENSMUSG00000081855	1.62876	0.510458	0.89134
Rpl23	ENSMUSG00000071415	1.62786	0.391292	0.89134
Psip1	ENSMUSG00000028484	1.62552	0.536384	0.89134
Cntrl	ENSMUSG00000057110	1.62514	0.077563	0.89134
Cables1	ENSMUSG00000040957	1.62453	0.414887	0.89134
mt-Tm	ENSMUSG00000064344	1.62424	0.178421	0.89134
Nphs1	ENSMUSG00000006649	1.62414	0.467802	0.89134
Txnip	ENSMUSG00000038393	1.6233	0.268512	0.89134
Apex1	ENSMUSG00000035960	1.6226	0.402555	0.89134
Rps12-ps24	ENSMUSG00000098181	1.62236	0.354117	0.89134
Abhd3	ENSMUSG00000002475	1.62157	0.503685	0.89134
Slc35b3	ENSMUSG00000021432	1.61696	0.518629	0.89134
Akr1e1	ENSMUSG00000045410	1.61499	0.18637	0.89134
Nme3	ENSMUSG00000073435	1.61465	0.235829	0.89134
Kifc5b	ENSMUSG00000024301	1.61416	0.16133	0.89134
Ghrl	ENSMUSG00000064177	1.61279	0.325326	0.89134
Defa5	ENSMUSG00000074439	1.61262	0.406474	0.89134
Gm6204	ENSMUSG00000105879	1.61248	0.370531	0.89134
Paics	ENSMUSG00000029247	1.61241	0.14891	0.89134
Gm10819	ENSMUSG00000075268	1.61228	0.25399	0.89134
Lsm2	ENSMUSG00000007050	1.61214	0.208624	0.89134
2610318N02Rik	ENSMUSG00000049916	1.61134	0.743803	0.931861
Lyar	ENSMUSG00000067367	1.61133	0.466369	0.89134
Rps27l	ENSMUSG00000036781	1.61099	0.296611	0.89134
Agpat5	ENSMUSG00000031467	1.60968	0.126252	0.89134
Cdo1	ENSMUSG00000033022	1.60824	0.49771	0.89134
Gm9104	ENSMUSG00000061242	1.60776	0.516863	0.89134
Lgmn	ENSMUSG00000021190	1.60774	0.130532	0.89134
Cdc6	ENSMUSG00000017499	1.6072	0.346906	0.89134
Nudc-ps1	ENSMUSG00000110331	1.6071	0.326791	0.89134
Nhp2	ENSMUSG00000001056	1.60699	0.481256	0.89134
Nqo1	ENSMUSG00000003849	1.60619	0.22654	0.89134
Actr5	ENSMUSG00000037761	1.60617	0.280166	0.89134
Srsf10	ENSMUSG00000028676	1.60611	0.345315	0.89134
Defa-ps18	ENSMUSG00000074436	1.6059	0.247599	0.89134
Rpl3	ENSMUSG00000060036	1.60549	0.385778	0.89134
Duox2	ENSMUSG00000068452	1.60495	0.213044	0.89134
Snupn	ENSMUSG00000055334	1.60338	0.164554	0.89134
0610010K14Rik	ENSMUSG00000020831	1.60305	0.510465	0.89134
Snhg3	ENSMUSG00000085241	1.60225	0.523742	0.89134
Gm8355	ENSMUSG00000093798	1.60149	0.118967	0.89134
Rps10-ps1	ENSMUSG00000060438	1.60064	0.526671	0.89134
Clpb	ENSMUSG00000001829	1.59939	0.363255	0.89134
Mir8101	ENSMUSG00000098863	1.59917	0.832377	0.953691
Gm10145	ENSMUSG00000064208	1.59693	0.715855	0.923603
Mettl23	ENSMUSG00000090266	1.5967	0.298541	0.89134
2010204K13Rik	ENSMUSG00000063018	1.59633	0.258403	0.89134
Pcmtd2	ENSMUSG00000027589	1.59601	0.408714	0.89134
Ccnf	ENSMUSG00000072082	1.59581	0.0105729	0.89134
Rorc	ENSMUSG00000028150	1.59538	0.509774	0.89134
Rpl22	ENSMUSG00000028936	1.59451	0.311813	0.89134
Dctpp1	ENSMUSG00000042462	1.59374	0.158437	0.89134
Gm6477	ENSMUSG00000111877	1.59373	0.0523383	0.89134
Mapre2	ENSMUSG00000024277	1.59233	0.287751	0.89134
Tgif1	ENSMUSG00000047407	1.59128	0.176897	0.89134
Rps10	ENSMUSG00000052146	1.59114	0.31881	0.89134
Rexo2	ENSMUSG00000032026	1.58964	0.305291	0.89134
B230377A18Rik	ENSMUSG00000104195	1.58837	0.544246	0.89134
Ezh2	ENSMUSG00000029687	1.58811	0.0350151	0.89134
Cpm	ENSMUSG00000020183	1.58806	0.487442	0.89134
Gar1	ENSMUSG00000028010	1.58798	0.474286	0.89134
Mak16	ENSMUSG00000031578	1.58774	0.270709	0.89134
Ilkap	ENSMUSG00000026309	1.58587	0.031868	0.89134
Gm9118	ENSMUSG00000112825	1.58507	0.272662	0.89134
Fkbp3	ENSMUSG00000020949	1.58346	0.256152	0.89134
Trim11	ENSMUSG00000020455	1.58318	0.0306971	0.89134
Mcrip1	ENSMUSG00000061111	1.58129	0.245884	0.89134
Fbxw2	ENSMUSG00000035949	1.5807	0.198666	0.89134
Esco2	ENSMUSG00000022034	1.58014	0.0487517	0.89134
Ikbkb	ENSMUSG00000031537	1.57952	0.55566	0.89134
Rpf2	ENSMUSG00000038510	1.57818	0.466911	0.89134
Fundc2	ENSMUSG00000031198	1.57802	0.222973	0.89134
Igha	ENSMUSG00000095079	1.57745	0.458718	0.89134
Pbk	ENSMUSG00000022033	1.57619	0.0501531	0.89134
Engase	ENSMUSG00000033857	1.57503	0.384322	0.89134
Kif20b	ENSMUSG00000024795	1.57465	0.240417	0.89134
Gimap1	ENSMUSG00000090019	1.57464	0.20152	0.89134
Prps2	ENSMUSG00000025742	1.5741	0.115285	0.89134
Rps27a-ps2	ENSMUSG00000058838	1.57398	0.25687	0.89134
Cry1	ENSMUSG00000020038	1.57296	0.0177598	0.89134
Gm10263	ENSMUSG00000066407	1.57257	0.50443	0.89134
Rpap1	ENSMUSG00000034032	1.57063	0.208373	0.89134
Gm8116	ENSMUSG00000059422	1.56935	0.159072	0.89134
Pla2g2a	ENSMUSG00000058908	1.56687	0.218501	0.89134
Rpa3	ENSMUSG00000012483	1.56598	0.500116	0.89134
Defa17	ENSMUSG00000060208	1.56499	0.330873	0.89134
Tipin	ENSMUSG00000032397	1.5646	0.235785	0.89134
Pigf	ENSMUSG00000024145	1.56372	0.362099	0.89134
Rrm2	ENSMUSG00000020649	1.56226	0.203191	0.89134
Rpl21	ENSMUSG00000041453	1.56204	0.364128	0.89134
Gsr	ENSMUSG00000031584	1.56122	0.325189	0.89134
Pa2g4	ENSMUSG00000025364	1.56111	0.306866	0.89134
Gclm	ENSMUSG00000028124	1.55999	0.586972	0.899134
Pja1	ENSMUSG00000034403	1.55957	0.208542	0.89134
Shroom3	ENSMUSG00000029381	1.55933	0.124432	0.89134
Rpl13a	ENSMUSG00000074129	1.55887	0.34809	0.89134
Isyna1	ENSMUSG00000019139	1.55774	0.104541	0.89134
Tinf2	ENSMUSG00000007589	1.55727	0.025909	0.89134
Cdca5	ENSMUSG00000024791	1.55669	0.157785	0.89134
Rps10-ps2	ENSMUSG00000099764	1.55656	0.337571	0.89134
Prkab1	ENSMUSG00000029513	1.55614	0.188853	0.89134
Cep250	ENSMUSG00000038241	1.55605	0.776591	0.936344
Gm4294	ENSMUSG00000078377	1.55556	0.409129	0.89134
Gm49948	ENSMUSG00000117081	1.55482	0.792907	0.942292
Vkorc1l1	ENSMUSG00000066735	1.55382	0.496289	0.89134
Cd7	ENSMUSG00000025163	1.55282	0.390674	0.89134
Slc39a10	ENSMUSG00000025986	1.55222	0.241093	0.89134
Chordc1	ENSMUSG00000001774	1.55195	0.33415	0.89134
Pold2	ENSMUSG00000020471	1.55123	0.151756	0.89134
Gm4739	ENSMUSG00000112808	1.55097	0.422229	0.89134
mt-Rnr2	ENSMUSG00000064339	1.54967	0.176456	0.89134
Igfbp6	ENSMUSG00000023046	1.54865	0.550864	0.89134
Gnl3	ENSMUSG00000042354	1.54847	0.150103	0.89134
Rpl21-ps15	ENSMUSG00000083596	1.54722	0.314946	0.89134
Gcg	ENSMUSG00000000394	1.54682	0.131382	0.89134
Tiam1	ENSMUSG00000002489	1.54596	0.545695	0.89134
Rpl17-ps9	ENSMUSG00000066543	1.54576	0.117753	0.89134
Gm11263	ENSMUSG00000083496	1.54556	0.145073	0.89134
Gm10355	ENSMUSG00000072381	1.54512	0.216719	0.89134
Tuba1b	ENSMUSG00000023004	1.54495	0.218314	0.89134
Fastkd3	ENSMUSG00000021532	1.54479	0.738947	0.930383
Gm3650	ENSMUSG00000097891	1.54454	0.743517	0.931861
Hat1	ENSMUSG00000027018	1.54428	0.425279	0.89134
Pros1	ENSMUSG00000022912	1.54366	0.587163	0.899252
Cipc	ENSMUSG00000034157	1.54286	0.480254	0.89134
Gm28900	ENSMUSG00000100944	1.54254	0.615432	0.905924
Snrpg	ENSMUSG00000057278	1.54249	0.477071	0.89134
mt-Th	ENSMUSG00000064364	1.54237	0.512144	0.89134
Slc28a2	ENSMUSG00000027219	1.5422	0.764749	0.933763
Ptma	ENSMUSG00000026238	1.5421	0.344001	0.89134
Rpl37	ENSMUSG00000041841	1.54117	0.29314	0.89134
Aurkb	ENSMUSG00000020897	1.54104	0.0166116	0.89134
Rad54l	ENSMUSG00000028702	1.53953	0.0485509	0.89134
5430416N02Rik	ENSMUSG00000097772	1.53918	0.275057	0.89134
Setdb1	ENSMUSG00000015697	1.53897	0.051722	0.89134
Rpl21-ps8	ENSMUSG00000061684	1.53883	0.572623	0.895215
Slirp	ENSMUSG00000021040	1.53872	0.573374	0.895215
Gm14686	ENSMUSG00000081375	1.53849	0.42259	0.89134
Gm10451	ENSMUSG00000073000	1.53776	0.38773	0.89134
Rplp1	ENSMUSG00000007892	1.53709	0.406154	0.89134
Ppan	ENSMUSG00000004100	1.53618	0.296139	0.89134
Acot1	ENSMUSG00000072949	1.53598	0.0413754	0.89134
Abraxas1	ENSMUSG00000035234	1.53445	0.752386	0.933092
Cdv3	ENSMUSG00000032803	1.5344	0.105164	0.89134
Ccnd3	ENSMUSG00000034165	1.53392	0.686192	0.918562
Prcp	ENSMUSG00000061119	1.53372	0.169828	0.89134
Sycn	ENSMUSG00000084174	1.53364	0.7073	0.921651
Eef1akmt4	ENSMUSG00000115219	1.53299	0.395991	0.89134
Gzma	ENSMUSG00000023132	1.53213	0.055032	0.89134
Hmgb2	ENSMUSG00000054717	1.53209	0.377784	0.89134
Epb41l4aos	ENSMUSG00000087590	1.53082	0.406778	0.89134
Spry1	ENSMUSG00000037211	1.53059	0.665708	0.914713
Rad51	ENSMUSG00000027323	1.52963	0.00346705	0.834708
Zfp809	ENSMUSG00000057982	1.5296	0.0264206	0.89134
Gtpbp6	ENSMUSG00000033434	1.52904	0.279242	0.89134
Gm8430	ENSMUSG00000055093	1.52783	0.0667712	0.89134
Gm48088	ENSMUSG00000112298	1.52696	0.29757	0.89134
Nudcd2	ENSMUSG00000020328	1.52581	0.508803	0.89134
Nupr1	ENSMUSG00000030717	1.52561	0.19279	0.89134
Gm14586	ENSMUSG00000083621	1.52516	0.151644	0.89134
Pdrg1	ENSMUSG00000027472	1.52509	0.00466774	0.834708
Snrpd2	ENSMUSG00000040824	1.52484	0.350123	0.89134
Eif1b	ENSMUSG00000006941	1.52478	0.119841	0.89134
Bspry	ENSMUSG00000028392	1.52477	0.54458	0.89134
Trim59	ENSMUSG00000034317	1.52428	0.0445012	0.89134
Lrig3	ENSMUSG00000020105	1.52397	0.105425	0.89134
Rangap1	ENSMUSG00000022391	1.52333	0.302978	0.89134
R3hdm4	ENSMUSG00000035781	1.52188	0.344396	0.89134
Hirip3	ENSMUSG00000042606	1.51979	0.255696	0.89134
Rpl28	ENSMUSG00000030432	1.51977	0.363405	0.89134
Gm10357	ENSMUSG00000072421	1.51935	0.491444	0.89134
Nop16	ENSMUSG00000025869	1.51927	0.255076	0.89134
Zrsr2	ENSMUSG00000031370	1.51804	0.690901	0.918562
Rpl32	ENSMUSG00000057841	1.51802	0.37774	0.89134
Zkscan17	ENSMUSG00000020472	1.51514	0.15491	0.89134
Ppia	ENSMUSG00000071866	1.51396	0.610331	0.905268
Jmjd6	ENSMUSG00000056962	1.51388	0.352951	0.89134
Myef2	ENSMUSG00000027201	1.51348	0.0674111	0.89134
Hmgcs2	ENSMUSG00000027875	1.51346	0.638027	0.909318
Phgdh	ENSMUSG00000053398	1.5134	0.683253	0.918118
Zzz3	ENSMUSG00000039068	1.51332	0.122637	0.89134
Rpa2	ENSMUSG00000028884	1.51317	0.126519	0.89134
Kcnk1	ENSMUSG00000033998	1.51311	0.304256	0.89134
Defa21	ENSMUSG00000074447	1.51304	0.322501	0.89134
Elp1	ENSMUSG00000028431	1.51291	0.111892	0.89134
Defa20	ENSMUSG00000095066	1.51193	0.310109	0.89134
mt-Ta	ENSMUSG00000064347	1.50999	0.194871	0.89134
Ppp2r1b	ENSMUSG00000032058	1.50993	0.523873	0.89134
Gm12216	ENSMUSG00000081769	1.50929	0.670805	0.914713
Wdr74	ENSMUSG00000042729	1.5082	0.513429	0.89134
Cks2	ENSMUSG00000062248	1.50818	0.423544	0.89134
Brwd1	ENSMUSG00000022914	1.50745	0.849893	0.958995
Fam162a	ENSMUSG00000003955	1.50741	0.171876	0.89134
Gm10275	ENSMUSG00000069682	1.50741	0.356757	0.89134
Gm22357	ENSMUSG00000064816	1.50718	0.395556	0.89134
Gm10036	ENSMUSG00000058064	1.50702	0.539887	0.89134
Cops7b	ENSMUSG00000026240	1.50632	0.359995	0.89134
Mcm5	ENSMUSG00000005410	1.50589	0.029398	0.89134
Pcp4l1	ENSMUSG00000038370	1.50565	0.681428	0.918118
Chka	ENSMUSG00000024843	1.50546	0.575435	0.895215
Pop1	ENSMUSG00000022325	1.50535	0.0504956	0.89134
Gm14036	ENSMUSG00000082399	1.5051	0.419394	0.89134
Rpl14	ENSMUSG00000025794	1.50505	0.347224	0.89134
Hspe1	ENSMUSG00000073676	1.50477	0.455829	0.89134
Mrpl52	ENSMUSG00000010406	1.50423	0.447641	0.89134
Slc1a5	ENSMUSG00000001918	1.504	0.376107	0.89134
Mthfd1	ENSMUSG00000021048	1.50267	0.134895	0.89134
Sass6	ENSMUSG00000027959	1.50179	0.0195881	0.89134
Gm15500	ENSMUSG00000086583	1.50166	0.432189	0.89134
Rabep1	ENSMUSG00000020817	1.50122	0.433042	0.89134
Mtap	ENSMUSG00000062937	1.5012	0.350452	0.89134
Dynlt1f	ENSMUSG00000095677	1.50057	0.328699	0.89134
Tdp1	ENSMUSG00000021177	1.50044	0.201647	0.89134
Ccdc34	ENSMUSG00000027160	1.49863	0.257182	0.89134
Mapkapk5	ENSMUSG00000029454	1.49861	0.193297	0.89134
Vim	ENSMUSG00000026728	1.49823	0.691412	0.918562
Impdh2	ENSMUSG00000062867	1.49818	0.335494	0.89134
Lrr1	ENSMUSG00000034883	1.4981	0.308317	0.89134
Taf13	ENSMUSG00000048100	1.49773	0.612947	0.905587
Defa37	ENSMUSG00000065956	1.49764	0.480574	0.89134
Snrpa1	ENSMUSG00000030512	1.49758	0.44775	0.89134
Defa3	ENSMUSG00000074440	1.49721	0.249636	0.89134
Xab2	ENSMUSG00000019470	1.49557	0.440532	0.89134
Arhgef39	ENSMUSG00000051517	1.49447	0.27262	0.89134
Thap7	ENSMUSG00000022760	1.49415	0.00975847	0.89134
Fbxw9	ENSMUSG00000008167	1.49378	0.245433	0.89134
Rad51d	ENSMUSG00000018841	1.49295	0.305813	0.89134
Ass1	ENSMUSG00000076441	1.49292	0.465406	0.89134
Zfp428	ENSMUSG00000064264	1.49282	0.619479	0.906484
Sst	ENSMUSG00000004366	1.49258	0.628053	0.908109
Hmga1	ENSMUSG00000046711	1.49252	0.372412	0.89134
A430005L14Rik	ENSMUSG00000047613	1.49162	0.0936063	0.89134
Rps23	ENSMUSG00000049517	1.49147	0.3508	0.89134
Ccdc86	ENSMUSG00000024732	1.49087	0.252771	0.89134
Gm4705	ENSMUSG00000093686	1.49086	0.479662	0.89134
Endod1	ENSMUSG00000037419	1.49023	0.142678	0.89134
Rps2-ps13	ENSMUSG00000081684	1.48935	0.338404	0.89134
Fgfr1op2	ENSMUSG00000040242	1.48933	0.352752	0.89134
Sh3bp4	ENSMUSG00000036206	1.48921	0.21968	0.89134
Snrpd3	ENSMUSG00000020180	1.48847	0.552299	0.89134
Hgh1	ENSMUSG00000022554	1.48841	0.220848	0.89134
Bub1	ENSMUSG00000027379	1.48835	0.251422	0.89134
Cmss1	ENSMUSG00000022748	1.48808	0.256505	0.89134
Gm14648	ENSMUSG00000068014	1.48801	0.294205	0.89134
Rps15a	ENSMUSG00000008683	1.48788	0.408464	0.89134
Rps11	ENSMUSG00000003429	1.48736	0.254702	0.89134
Nr2f6	ENSMUSG00000002393	1.48688	0.101715	0.89134
Tac1	ENSMUSG00000061762	1.48598	0.165727	0.89134
Ssbp1	ENSMUSG00000029911	1.48597	0.551768	0.89134
Gm10075	ENSMUSG00000100720	1.48544	0.384446	0.89134
Trmt112-ps2	ENSMUSG00000070572	1.48506	0.438532	0.89134
Gm4366	ENSMUSG00000107383	1.48493	0.404864	0.89134
Uchl3	ENSMUSG00000022111	1.4848	0.0217465	0.89134
Rpl28-ps3	ENSMUSG00000079942	1.48433	0.549793	0.89134
Nsun5	ENSMUSG00000000916	1.48432	0.309204	0.89134
2310009B15Rik	ENSMUSG00000079283	1.48386	0.454466	0.89134
Cox20	ENSMUSG00000026500	1.48359	0.375667	0.89134
Exosc3	ENSMUSG00000028322	1.48335	0.168889	0.89134
St13	ENSMUSG00000022403	1.48263	0.224195	0.89134
Hells	ENSMUSG00000025001	1.48233	0.292592	0.89134
Bola2	ENSMUSG00000047721	1.48205	0.310774	0.89134
Gm17066	ENSMUSG00000091509	1.48181	0.294509	0.89134
mt-Tg	ENSMUSG00000064359	1.48064	0.531847	0.89134
Nop56	ENSMUSG00000027405	1.48057	0.371789	0.89134
Acyp1	ENSMUSG00000008822	1.48053	0.457142	0.89134
P2ry1	ENSMUSG00000027765	1.48044	0.597557	0.903058
Gm9770	ENSMUSG00000040540	1.48043	0.221426	0.89134
Nol9	ENSMUSG00000028948	1.47982	0.129645	0.89134
Fam192a	ENSMUSG00000031774	1.4798	0.593638	0.902578
Prmt5	ENSMUSG00000023110	1.47917	0.320425	0.89134
Trmt112	ENSMUSG00000038812	1.47901	0.332933	0.89134
Polr2h	ENSMUSG00000021018	1.4788	0.143327	0.89134
Ppid	ENSMUSG00000027804	1.4783	0.269398	0.89134
Dnm1l	ENSMUSG00000022789	1.47813	0.32928	0.89134
Snora70	ENSMUSG00000064981	1.47771	0.544417	0.89134
Rpl37a	ENSMUSG00000046330	1.47768	0.301536	0.89134
Hmbs	ENSMUSG00000032126	1.47754	0.175191	0.89134
Gemin6	ENSMUSG00000055760	1.47696	0.368712	0.89134
Tsen54	ENSMUSG00000020781	1.47676	0.0673114	0.89134
Mecom	ENSMUSG00000027684	1.47674	0.144856	0.89134
Rbm14	ENSMUSG00000006456	1.47577	0.140418	0.89134
Cep57	ENSMUSG00000031922	1.47529	0.411712	0.89134
Sirt6	ENSMUSG00000034748	1.47499	0.768096	0.934497
3110082I17Rik	ENSMUSG00000053553	1.4748	0.26293	0.89134
Nop10	ENSMUSG00000027133	1.47453	0.26342	0.89134
Gpn3	ENSMUSG00000029464	1.47451	0.435125	0.89134
G6pc	ENSMUSG00000078650	1.47392	0.661427	0.914483
2810025M15Rik	ENSMUSG00000049881	1.47335	0.327093	0.89134
Cdk2	ENSMUSG00000025358	1.47298	0.553207	0.89134
Jmjd7	ENSMUSG00000098789	1.47258	0.388779	0.89134
9130401M01Rik	ENSMUSG00000101892	1.47238	0.361339	0.89134
Utp20	ENSMUSG00000004356	1.47232	0.0187519	0.89134
Nup43	ENSMUSG00000040034	1.47163	0.351635	0.89134
Bst2	ENSMUSG00000046718	1.47136	0.887019	0.970026
Ndc1	ENSMUSG00000028614	1.47113	0.276582	0.89134
Grwd1	ENSMUSG00000053801	1.47079	0.208508	0.89134
Hnrnph3	ENSMUSG00000020069	1.47077	0.510372	0.89134
Nudc	ENSMUSG00000028851	1.46984	0.392476	0.89134
Rps11-ps1	ENSMUSG00000090516	1.46969	0.470707	0.89134
Mif	ENSMUSG00000033307	1.46906	0.577023	0.895506
Nrtn	ENSMUSG00000039481	1.46887	0.213748	0.89134
Gm10157	ENSMUSG00000066270	1.46802	0.3776	0.89134
Ssbp3	ENSMUSG00000061887	1.46799	0.238818	0.89134
Mettl14	ENSMUSG00000028114	1.46743	0.220469	0.89134
N4bp3	ENSMUSG00000001053	1.46688	0.125911	0.89134
Asf1b	ENSMUSG00000005470	1.46663	0.100294	0.89134
Gm49207	ENSMUSG00000115497	1.46654	0.632476	0.908225
Marcksl1	ENSMUSG00000047945	1.46646	0.113729	0.89134
Atp1b3	ENSMUSG00000032412	1.46631	0.203687	0.89134
Gm5417	ENSMUSG00000049414	1.46613	0.550829	0.89134
Gm15293	ENSMUSG00000079116	1.46605	0.353367	0.89134
Dcps	ENSMUSG00000032040	1.46593	0.286158	0.89134
Rpl31	ENSMUSG00000073702	1.4659	0.41156	0.89134
Gm13461	ENSMUSG00000081999	1.46533	0.430494	0.89134
Mrpl13	ENSMUSG00000022370	1.4649	0.539553	0.89134
Ephb2	ENSMUSG00000028664	1.46483	0.111004	0.89134
Mms22l	ENSMUSG00000045751	1.46408	0.035394	0.89134
Btg2	ENSMUSG00000020423	1.46295	0.210728	0.89134
Ncbp2	ENSMUSG00000022774	1.46222	0.174162	0.89134
Acot7	ENSMUSG00000028937	1.46206	0.392843	0.89134
Fbxo5	ENSMUSG00000019773	1.4618	0.304881	0.89134
Tff3	ENSMUSG00000024029	1.46133	0.166481	0.89134
Dglucy	ENSMUSG00000021185	1.46111	0.532425	0.89134
Gm15292	ENSMUSG00000074441	1.46099	0.511052	0.89134
Defa34	ENSMUSG00000063206	1.46084	0.450388	0.89134
Spink4	ENSMUSG00000028415	1.46028	0.370849	0.89134
Defa24	ENSMUSG00000064213	1.45883	0.461885	0.89134
Defa30	ENSMUSG00000074444	1.45848	0.33228	0.89134
mt-Te	ENSMUSG00000064369	1.45841	0.422913	0.89134
Btbd6	ENSMUSG00000002803	1.45822	0.634217	0.908225
Pclaf	ENSMUSG00000040204	1.45818	0.28764	0.89134
Gstm1	ENSMUSG00000058135	1.45808	0.829653	0.953558
Rfc3	ENSMUSG00000033970	1.45766	0.182268	0.89134
Gm7331	ENSMUSG00000059461	1.45757	0.039077	0.89134
Sms	ENSMUSG00000071708	1.45715	0.31589	0.89134
Mms19	ENSMUSG00000025159	1.45617	0.635793	0.908993
Ubald1	ENSMUSG00000039568	1.4561	0.377056	0.89134
Mrm3	ENSMUSG00000038046	1.45586	0.26948	0.89134
Nrf1	ENSMUSG00000058440	1.45569	0.193495	0.89134
Trmt2a	ENSMUSG00000022721	1.45546	0.378868	0.89134
Rif1	ENSMUSG00000036202	1.45542	0.785593	0.940427
Defa32	ENSMUSG00000094818	1.45541	0.0307752	0.89134
Chtf18	ENSMUSG00000019214	1.45498	0.0259867	0.89134
Rbmx2	ENSMUSG00000031107	1.45498	0.442402	0.89134
Macf1	ENSMUSG00000028649	1.45413	0.394136	0.89134
Pds5b	ENSMUSG00000034021	1.45398	0.318601	0.89134
Aunip	ENSMUSG00000078521	1.45384	0.0349244	0.89134
Dlgap5	ENSMUSG00000037544	1.45383	0.137355	0.89134
Snrpf	ENSMUSG00000020018	1.45279	0.0476405	0.89134
Rps2	ENSMUSG00000044533	1.45267	0.420511	0.89134
Slc16a13	ENSMUSG00000044367	1.45262	0.411246	0.89134
Tmem161b	ENSMUSG00000035762	1.45224	0.76721	0.934
Sf1	ENSMUSG00000024949	1.45168	0.0486111	0.89134
Plekha6	ENSMUSG00000041757	1.45149	0.163749	0.89134
Set	ENSMUSG00000054766	1.45117	0.255055	0.89134
Pmaip1	ENSMUSG00000024521	1.45104	0.0298314	0.89134
Cdc20	ENSMUSG00000006398	1.45096	0.239483	0.89134
Nme1	ENSMUSG00000037601	1.45057	0.528627	0.89134
Utp15	ENSMUSG00000041747	1.45056	0.25777	0.89134
Tpt1-ps3	ENSMUSG00000084319	1.45018	0.352091	0.89134
Sarnp	ENSMUSG00000078427	1.45001	0.649662	0.911134
Cep170b	ENSMUSG00000072825	1.44978	0.029508	0.89134
Reg3g	ENSMUSG00000030017	1.44971	0.0562803	0.89134
Ube2q2	ENSMUSG00000032307	1.44932	0.017335	0.89134
Exosc8	ENSMUSG00000027752	1.44911	0.453938	0.89134
Tomm7	ENSMUSG00000028998	1.44889	0.275519	0.89134
Defa36	ENSMUSG00000094662	1.44857	0.385295	0.89134
Gm14851	ENSMUSG00000061958	1.44829	0.284885	0.89134
Rbp7	ENSMUSG00000028996	1.44762	0.207643	0.89134
1700066B19Rik	ENSMUSG00000073598	1.44717	0.397703	0.89134
Anp32b	ENSMUSG00000028333	1.44691	0.356627	0.89134
Rpl9	ENSMUSG00000047215	1.44616	0.353408	0.89134
Rspry1	ENSMUSG00000050079	1.44605	0.581248	0.89803
Rrm1	ENSMUSG00000030978	1.4457	0.122803	0.89134
Gm3362	ENSMUSG00000085442	1.44549	0.414391	0.89134
Gng10	ENSMUSG00000038607	1.4448	0.335382	0.89134
Rpl7a-ps3	ENSMUSG00000068579	1.44403	0.417424	0.89134
Mrpl32	ENSMUSG00000015672	1.44401	0.326228	0.89134
Krt18	ENSMUSG00000023043	1.44389	0.197514	0.89134
Dtl	ENSMUSG00000037474	1.44365	0.170867	0.89134
Senp1	ENSMUSG00000033075	1.44325	0.0154202	0.89134
Rpl27	ENSMUSG00000063316	1.44242	0.568242	0.895215
Rpl17	ENSMUSG00000062328	1.44212	0.808552	0.947907
Hnrnpa1	ENSMUSG00000046434	1.44164	0.422703	0.89134
Mrpl21	ENSMUSG00000024829	1.4416	0.508435	0.89134
Cdca4	ENSMUSG00000047832	1.44117	0.172259	0.89134
Snord14c	ENSMUSG00000096263	1.44058	0.131872	0.89134
Tpd52l2	ENSMUSG00000000827	1.43976	0.565202	0.894575
Mreg	ENSMUSG00000039395	1.43934	0.205197	0.89134
Odf2l	ENSMUSG00000028256	1.43901	0.026898	0.89134
Akr1b3	ENSMUSG00000001642	1.43867	0.39039	0.89134
Top2a	ENSMUSG00000020914	1.43803	0.0785346	0.89134
Noc2l	ENSMUSG00000095567	1.43783	0.259753	0.89134
mt-Nd2	ENSMUSG00000064345	1.43775	0.449867	0.89134
Tmem229b	ENSMUSG00000046157	1.43761	0.575204	0.895215
Ak6	ENSMUSG00000078941	1.4371	0.387882	0.89134
1600002K03Rik	ENSMUSG00000035595	1.43697	0.605032	0.903813
Rpl35	ENSMUSG00000062997	1.4366	0.347126	0.89134
Pcbd2	ENSMUSG00000021496	1.43657	0.017905	0.89134
Gm10231	ENSMUSG00000068120	1.43653	0.500478	0.89134
Ccne2	ENSMUSG00000028212	1.43618	0.277446	0.89134
Mrpl23	ENSMUSG00000037772	1.43601	0.146166	0.89134
Pwp2	ENSMUSG00000032834	1.43576	0.144089	0.89134
Kdm2a	ENSMUSG00000054611	1.43559	0.522664	0.89134
Suv39h1	ENSMUSG00000039231	1.43549	0.0502391	0.89134
St7	ENSMUSG00000029534	1.43544	0.617319	0.906442
Naa40	ENSMUSG00000024764	1.43541	0.121979	0.89134
Tmsb15b1	ENSMUSG00000089768	1.4353	0.66413	0.914713
Zwilch	ENSMUSG00000032400	1.43525	0.395446	0.89134
Itln1	ENSMUSG00000038209	1.43496	0.0641699	0.89134
Exosc7	ENSMUSG00000025785	1.4348	0.11676	0.89134
Cct6a	ENSMUSG00000029447	1.43458	0.40286	0.89134
Trp53	ENSMUSG00000059552	1.43455	0.0217071	0.89134
Trim25	ENSMUSG00000000275	1.43455	0.746451	0.933092
Rps2-ps6	ENSMUSG00000095427	1.43448	0.46428	0.89134
Snx12	ENSMUSG00000046032	1.4343	0.777646	0.936648
Ccdc61	ENSMUSG00000074358	1.43356	0.362342	0.89134
Dkc1	ENSMUSG00000031403	1.43356	0.247471	0.89134
Ranbp1	ENSMUSG00000005732	1.43353	0.43332	0.89134
Gm15421	ENSMUSG00000084235	1.43344	0.789874	0.940874
Dek	ENSMUSG00000021377	1.4333	0.121587	0.89134
Tagln2	ENSMUSG00000026547	1.43321	0.380023	0.89134
Slfn9	ENSMUSG00000069793	1.43318	0.557584	0.891474
Uhrf1	ENSMUSG00000001228	1.43297	0.0994967	0.89134
Bysl	ENSMUSG00000023988	1.43268	0.373177	0.89134
Snora31	ENSMUSG00000065147	1.43206	0.65278	0.911155
0610030E20Rik	ENSMUSG00000058706	1.43159	0.792279	0.942089
Mib2	ENSMUSG00000029060	1.43147	0.354981	0.89134
Gm13370	ENSMUSG00000084383	1.43129	0.255727	0.89134
Gm15387	ENSMUSG00000082585	1.43126	0.305757	0.89134
Gm26377	ENSMUSG00000076138	1.43101	0.486108	0.89134
Atad2	ENSMUSG00000022360	1.43059	0.0757921	0.89134
Hspa4l	ENSMUSG00000025757	1.43059	0.0554496	0.89134
Snrnp70	ENSMUSG00000063511	1.42987	0.269898	0.89134
Cdpf1	ENSMUSG00000064284	1.42987	0.734711	0.929288
Mrpl48	ENSMUSG00000030706	1.42977	0.492099	0.89134
Nop2	ENSMUSG00000038279	1.42927	0.278644	0.89134
Nuf2	ENSMUSG00000026683	1.42909	0.343581	0.89134
Msra	ENSMUSG00000054733	1.42826	0.105661	0.89134
Sumf2	ENSMUSG00000025538	1.42804	0.0942255	0.89134
9130008F23Rik	ENSMUSG00000054951	1.42796	0.280358	0.89134
Srp14	ENSMUSG00000009549	1.42775	0.651513	0.911155
Mcm10	ENSMUSG00000026669	1.42751	0.144687	0.89134
Ncl	ENSMUSG00000026234	1.42729	0.333159	0.89134
Nme4	ENSMUSG00000024177	1.42674	0.169973	0.89134
Hopx	ENSMUSG00000059325	1.42614	0.0986303	0.89134
Rpl15	ENSMUSG00000012405	1.42607	0.38776	0.89134
Polr2g	ENSMUSG00000071662	1.42593	0.0199366	0.89134
Rpl10	ENSMUSG00000008682	1.42566	0.353672	0.89134
mt-Tn	ENSMUSG00000064348	1.42551	0.207772	0.89134
Tmem87b	ENSMUSG00000014353	1.42522	0.131502	0.89134
Tbc1d17	ENSMUSG00000038520	1.42513	0.769024	0.934609
Gm5457	ENSMUSG00000021741	1.42509	0.314856	0.89134
Clps	ENSMUSG00000024225	1.42457	0.0915478	0.89134
Zfp367	ENSMUSG00000044934	1.42404	0.0286972	0.89134
Rpl11	ENSMUSG00000059291	1.42389	0.565489	0.894575
Mib1	ENSMUSG00000024294	1.42379	0.4563	0.89134
Cct3	ENSMUSG00000001416	1.42359	0.378093	0.89134
Ddx51	ENSMUSG00000029504	1.42353	0.279294	0.89134
Rpl15-ps3	ENSMUSG00000061167	1.42274	0.313042	0.89134
Tmem65	ENSMUSG00000062373	1.42247	0.365206	0.89134
Ccnh	ENSMUSG00000021548	1.42232	0.575491	0.895215
Txn1	ENSMUSG00000028367	1.42224	0.41662	0.89134
Stard13	ENSMUSG00000016128	1.42204	0.718803	0.924517
Pfdn2	ENSMUSG00000006412	1.42195	0.494057	0.89134
Rida	ENSMUSG00000022323	1.42168	0.15803	0.89134
Mmd	ENSMUSG00000003948	1.42153	0.125279	0.89134
Kitl	ENSMUSG00000019966	1.42128	0.0312696	0.89134
Gm11221	ENSMUSG00000082998	1.42109	0.553952	0.89134
Dnaaf2	ENSMUSG00000020973	1.42085	0.127452	0.89134
Mapkapk3	ENSMUSG00000032577	1.42018	0.0177424	0.89134
Utp18	ENSMUSG00000054079	1.41944	0.402204	0.89134
Tmem216	ENSMUSG00000024667	1.4192	0.087777	0.89134
Dnajc8	ENSMUSG00000054405	1.41901	0.0831581	0.89134
Gm12254	ENSMUSG00000085342	1.41888	0.588003	0.899591
Rpl26	ENSMUSG00000060938	1.41878	0.126596	0.89134
Gm10163	ENSMUSG00000066443	1.41867	0.246913	0.89134
Bcs1l	ENSMUSG00000026172	1.41835	0.435466	0.89134
Igsf8	ENSMUSG00000038034	1.41816	0.19164	0.89134
Tmed9	ENSMUSG00000058569	1.41803	0.335959	0.89134
Tmem126a	ENSMUSG00000030615	1.41799	0.277983	0.89134
Cenpm	ENSMUSG00000068101	1.41795	0.180288	0.89134
Rpl6	ENSMUSG00000029614	1.41793	0.361627	0.89134
Rpl24	ENSMUSG00000098274	1.41751	0.41536	0.89134
2700097O09Rik	ENSMUSG00000062198	1.41701	0.591171	0.901492
Ube2n-ps1	ENSMUSG00000106831	1.41678	0.316577	0.89134
Polr2i	ENSMUSG00000019738	1.41666	0.329849	0.89134
Reg3b	ENSMUSG00000071356	1.41662	0.698137	0.919829
Steap1	ENSMUSG00000015652	1.4165	0.130196	0.89134
Lmo4	ENSMUSG00000028266	1.41597	0.0923291	0.89134
Mrpl53	ENSMUSG00000030037	1.41571	0.637869	0.909318
Polb	ENSMUSG00000031536	1.41543	0.409753	0.89134
Rcl1	ENSMUSG00000024785	1.41528	0.284647	0.89134
Spc24	ENSMUSG00000074476	1.41501	0.190067	0.89134
Cdca7l	ENSMUSG00000021175	1.41471	0.372797	0.89134
1700017B05Rik	ENSMUSG00000032300	1.41437	0.142858	0.89134
Rps13-ps2	ENSMUSG00000069972	1.4141	0.325549	0.89134
Gtf3c1	ENSMUSG00000032777	1.41281	0.212882	0.89134
Rcc1	ENSMUSG00000028896	1.4126	0.131489	0.89134
Gm10240	ENSMUSG00000068397	1.41257	0.2449	0.89134
Terf1	ENSMUSG00000025925	1.41253	0.232602	0.89134
Rrp9	ENSMUSG00000041506	1.41223	0.431191	0.89134
Rpl12	ENSMUSG00000038900	1.41165	0.318256	0.89134
Cct8	ENSMUSG00000025613	1.41123	0.351457	0.89134
Vac14	ENSMUSG00000010936	1.41099	0.512942	0.89134
Gm6793	ENSMUSG00000092086	1.41098	0.352243	0.89134
Orai2	ENSMUSG00000039747	1.41074	0.406404	0.89134
Mindy1	ENSMUSG00000038712	1.41056	0.122276	0.89134
Gm13167	ENSMUSG00000081671	1.41032	0.159038	0.89134
Gsta2	ENSMUSG00000057933	1.40997	0.265517	0.89134
Gm14150	ENSMUSG00000082809	1.40984	0.164532	0.89134
Nubp1	ENSMUSG00000022503	1.40983	0.160369	0.89134
U2surp	ENSMUSG00000032407	1.40974	0.584412	0.89803
Car12	ENSMUSG00000032373	1.40929	0.0421502	0.89134
Gm10052	ENSMUSG00000058922	1.40896	0.271816	0.89134
Rps7	ENSMUSG00000061477	1.40808	0.336347	0.89134
Cdc45	ENSMUSG00000000028	1.40746	0.258948	0.89134
Ralgapa1	ENSMUSG00000021027	1.40742	0.0047863	0.834708
Pus1	ENSMUSG00000029507	1.4069	0.225404	0.89134
Mrps23	ENSMUSG00000023723	1.40686	0.598884	0.903058
Arhgdig	ENSMUSG00000073433	1.40674	0.185766	0.89134
Fopnl	ENSMUSG00000022677	1.40636	0.237653	0.89134
Hnrnph1	ENSMUSG00000007850	1.40622	0.444616	0.89134
Hspa8	ENSMUSG00000015656	1.40536	0.453222	0.89134
Polr2f	ENSMUSG00000033020	1.40509	0.504289	0.89134
Uxs1	ENSMUSG00000057363	1.4045	0.618113	0.906442
Bcl7b	ENSMUSG00000029681	1.40415	0.366015	0.89134
Chchd6	ENSMUSG00000030086	1.40407	0.167395	0.89134
Rnps1	ENSMUSG00000034681	1.40383	0.30437	0.89134
Dck	ENSMUSG00000029366	1.4029	0.0594244	0.89134
Gins1	ENSMUSG00000027454	1.40276	0.149066	0.89134
Ran	ENSMUSG00000029430	1.40273	0.504875	0.89134
Fbl	ENSMUSG00000046865	1.40211	0.504102	0.89134
Brix1	ENSMUSG00000022247	1.40196	0.329918	0.89134
Erfe	ENSMUSG00000047443	1.40188	0.488402	0.89134
Gm21596	ENSMUSG00000096006	1.40133	0.302304	0.89134
Zfp36l1	ENSMUSG00000021127	1.40083	0.326611	0.89134
Rpe	ENSMUSG00000026005	1.40067	0.500787	0.89134
Blnk	ENSMUSG00000061132	1.40054	0.462965	0.89134
Sema7a	ENSMUSG00000038264	1.4004	0.686418	0.918562
Rwdd4a	ENSMUSG00000031568	1.39999	0.496944	0.89134
Ndufaf6	ENSMUSG00000050323	1.39972	0.548387	0.89134
Golph3l	ENSMUSG00000046519	1.39942	0.832392	0.953691
mt-Tc	ENSMUSG00000064349	1.39935	0.158336	0.89134
Ptpa	ENSMUSG00000039515	1.39935	0.452643	0.89134
Ftsj3	ENSMUSG00000020706	1.39919	0.403459	0.89134
Rps19bp1	ENSMUSG00000051518	1.39902	0.365616	0.89134
Cnot6l	ENSMUSG00000034724	1.39886	0.345025	0.89134
C1qbp	ENSMUSG00000018446	1.39827	0.431172	0.89134
Pcbd1	ENSMUSG00000020098	1.39817	0.224936	0.89134
Prpf4	ENSMUSG00000066148	1.39804	0.0297936	0.89134
Ilf2	ENSMUSG00000001016	1.398	0.46379	0.89134
Trmt6	ENSMUSG00000037376	1.39785	0.345153	0.89134
Ccm2	ENSMUSG00000000378	1.39771	0.237743	0.89134
Rpl8	ENSMUSG00000003970	1.39765	0.345155	0.89134
Ttc27	ENSMUSG00000024078	1.39723	0.249253	0.89134
Gm16286	ENSMUSG00000024571	1.39595	0.468648	0.89134
Nop58	ENSMUSG00000026020	1.39594	0.146018	0.89134
Nup155	ENSMUSG00000022142	1.39593	0.0663122	0.89134
Gm12366	ENSMUSG00000082762	1.39563	0.354064	0.89134
Eif2d	ENSMUSG00000026427	1.3956	0.26777	0.89134
Gm5537	ENSMUSG00000069008	1.39549	0.607148	0.904019
Rnase1	ENSMUSG00000035896	1.3954	0.422818	0.89134
Eef1b2	ENSMUSG00000025967	1.39515	0.291891	0.89134
Gm45855	ENSMUSG00000110686	1.39495	0.41609	0.89134
Chek1	ENSMUSG00000032113	1.39495	0.231568	0.89134
Gm44510	ENSMUSG00000108443	1.39466	0.701148	0.920033
Ampd2	ENSMUSG00000027889	1.39414	0.0833402	0.89134
Prom1	ENSMUSG00000029086	1.39404	0.456369	0.89134
Ang4	ENSMUSG00000060615	1.39384	0.326472	0.89134
Rps6	ENSMUSG00000028495	1.39352	0.319039	0.89134
Gm10175	ENSMUSG00000066724	1.39335	0.505173	0.89134
Tnk2	ENSMUSG00000022791	1.39284	0.464559	0.89134
Ctps	ENSMUSG00000028633	1.39284	0.0670417	0.89134
Rpl37rt	ENSMUSG00000072692	1.3927	0.145476	0.89134
Ccdc58	ENSMUSG00000075229	1.39267	0.532601	0.89134
Ssrp1	ENSMUSG00000027067	1.39252	0.0332006	0.89134
Tmed1	ENSMUSG00000032180	1.39239	0.281952	0.89134
Ppat	ENSMUSG00000029246	1.39235	0.007983	0.89134
Tnfaip8l1	ENSMUSG00000044469	1.39233	0.181507	0.89134
Ppp1r1b	ENSMUSG00000061718	1.39221	0.270777	0.89134
Gm9755	ENSMUSG00000030735	1.39214	0.595957	0.903058
Npm3	ENSMUSG00000056209	1.39206	0.44728	0.89134
Tsc1	ENSMUSG00000026812	1.39159	0.511042	0.89134
Rps25	ENSMUSG00000009927	1.39159	0.433379	0.89134
Llph	ENSMUSG00000020224	1.39129	0.497687	0.89134
Tceal9	ENSMUSG00000042712	1.39114	0.278459	0.89134
Gm8319	ENSMUSG00000108528	1.39027	0.311487	0.89134
Rpl38	ENSMUSG00000057322	1.39021	0.317942	0.89134
Ugt2b36	ENSMUSG00000070704	1.39002	0.232726	0.89134
Gm9493	ENSMUSG00000044424	1.38989	0.018631	0.89134
Gm12174	ENSMUSG00000080776	1.38986	0.0331105	0.89134
Cbx3	ENSMUSG00000029836	1.38929	0.315822	0.89134
Ddx21	ENSMUSG00000020075	1.38923	0.233883	0.89134
Rpl36a	ENSMUSG00000079435	1.38915	0.30105	0.89134
Sec11c	ENSMUSG00000024516	1.38913	0.60275	0.903813
Hsp90ab1	ENSMUSG00000023944	1.38878	0.231937	0.89134
Rps23-ps1	ENSMUSG00000100755	1.38868	0.635819	0.908993
5830417I10Rik	ENSMUSG00000078684	1.38852	0.357802	0.89134
Ifit1bl1	ENSMUSG00000079339	1.38801	0.778926	0.937072
Gm5940	ENSMUSG00000081205	1.38753	0.416938	0.89134
Gm9794	ENSMUSG00000107176	1.38739	0.249628	0.89134
mt-Tk	ENSMUSG00000064355	1.3872	0.619499	0.906484
Dctd	ENSMUSG00000031562	1.38688	0.224302	0.89134
Phkg2	ENSMUSG00000030815	1.38652	0.45125	0.89134
Kif23	ENSMUSG00000032254	1.38591	0.101441	0.89134
Tubb4b-ps1	ENSMUSG00000095159	1.3858	0.0924452	0.89134
Csrp1	ENSMUSG00000026421	1.38545	0.426426	0.89134
Ier5	ENSMUSG00000056708	1.38518	0.34956	0.89134
Gm8129	ENSMUSG00000059159	1.38517	0.569928	0.895215
Rps26	ENSMUSG00000025362	1.38507	0.476953	0.89134
Nifk	ENSMUSG00000026377	1.38494	0.482123	0.89134
Nup85	ENSMUSG00000020739	1.38476	0.112382	0.89134
Mrpl14	ENSMUSG00000023939	1.38465	0.450551	0.89134
Lin9	ENSMUSG00000058729	1.38453	0.0727989	0.89134
Incenp	ENSMUSG00000024660	1.3841	0.0648636	0.89134
Emd	ENSMUSG00000001964	1.38389	0.213962	0.89134
Gm14438	ENSMUSG00000084323	1.38379	0.268765	0.89134
Rps21	ENSMUSG00000039001	1.38338	0.28629	0.89134
Rbbp5	ENSMUSG00000026439	1.38325	0.580057	0.897683
Akip1	ENSMUSG00000031023	1.38324	0.434287	0.89134
Rpl36al	ENSMUSG00000049751	1.38318	0.528207	0.89134
Tspan12	ENSMUSG00000029669	1.38301	0.0572962	0.89134
Rpl13	ENSMUSG00000000740	1.38266	0.375666	0.89134
Vps36	ENSMUSG00000031479	1.38236	0.0463105	0.89134
Safb2	ENSMUSG00000042625	1.38225	0.355346	0.89134
Cdca8	ENSMUSG00000028873	1.38189	0.338767	0.89134
Bdh1	ENSMUSG00000046598	1.38183	0.0485792	0.89134
Snora33	ENSMUSG00000070063	1.38147	0.891212	0.9713
Gm8991	ENSMUSG00000059179	1.38037	0.479549	0.89134
Rps3a1	ENSMUSG00000028081	1.38034	0.24503	0.89134
Gm13237	ENSMUSG00000095865	1.38028	0.282874	0.89134
Atp6ap1	ENSMUSG00000019087	1.37962	0.421825	0.89134
Gm7432	ENSMUSG00000109610	1.3785	0.432932	0.89134
Cad	ENSMUSG00000013629	1.37838	0.152807	0.89134
Enc1	ENSMUSG00000041773	1.37732	0.553745	0.89134
Trnt1	ENSMUSG00000013736	1.37722	0.570473	0.895215
Ptges3-ps	ENSMUSG00000040078	1.37711	0.385394	0.89134
Clic6	ENSMUSG00000022949	1.37701	0.113957	0.89134
Arhgap12	ENSMUSG00000041225	1.37701	0.826922	0.952564
Gabpb1	ENSMUSG00000027361	1.37681	0.122303	0.89134
Rpl36a-ps3	ENSMUSG00000071141	1.37678	0.589179	0.900104
Gm10029	ENSMUSG00000068324	1.3767	0.251838	0.89134
Ppil1	ENSMUSG00000024007	1.37667	0.0910052	0.89134
Hspd1	ENSMUSG00000025980	1.37636	0.439025	0.89134
Uck2	ENSMUSG00000026558	1.37573	0.210213	0.89134
Gm4204	ENSMUSG00000079139	1.37567	0.22195	0.89134
Dynll2	ENSMUSG00000020483	1.37477	0.0320305	0.89134
Ptges3	ENSMUSG00000071072	1.37466	0.420292	0.89134
Ydjc	ENSMUSG00000041774	1.37447	0.0412411	0.89134
Galk1	ENSMUSG00000020766	1.37436	0.0598394	0.89134
Snrpd1	ENSMUSG00000002477	1.37407	0.521772	0.89134
Gm21926	ENSMUSG00000116995	1.37399	0.326531	0.89134
Snu13	ENSMUSG00000063480	1.37382	0.177616	0.89134
Ptrh2	ENSMUSG00000072582	1.37354	0.172515	0.89134
Impdh2-ps	ENSMUSG00000071041	1.3727	0.372495	0.89134
Ptdss1	ENSMUSG00000021518	1.37251	0.16299	0.89134
Nt5c3b	ENSMUSG00000017176	1.3723	0.269134	0.89134
Rtn3	ENSMUSG00000024758	1.37207	0.596592	0.903058
Gm49594	ENSMUSG00000116835	1.3719	0.332799	0.89134
Gm10155	ENSMUSG00000066180	1.37186	0.424947	0.89134
Rpsa	ENSMUSG00000032518	1.37169	0.450365	0.89134
Oip5	ENSMUSG00000072980	1.37164	0.193807	0.89134
Pllp	ENSMUSG00000031775	1.37147	0.344561	0.89134
Chek2	ENSMUSG00000029521	1.37127	0.0370573	0.89134
Wrap73	ENSMUSG00000029029	1.37102	0.534876	0.89134
Noc3l	ENSMUSG00000024999	1.37097	0.356393	0.89134
Clpp	ENSMUSG00000002660	1.37091	0.493481	0.89134
Psmg4	ENSMUSG00000071451	1.3708	0.469346	0.89134
Slbp	ENSMUSG00000004642	1.37006	0.375253	0.89134
Lrwd1	ENSMUSG00000029703	1.36934	0.34838	0.89134
Nucb2	ENSMUSG00000030659	1.36933	0.278971	0.89134
Pnliprp2	ENSMUSG00000025091	1.36923	0.18018	0.89134
Chaf1b	ENSMUSG00000022945	1.36922	0.172641	0.89134
Morf4l1	ENSMUSG00000062270	1.36885	0.256616	0.89134
Smo	ENSMUSG00000001761	1.36808	0.0117667	0.89134
Dctn4	ENSMUSG00000024603	1.36786	0.0134648	0.89134
Defa-ps6	ENSMUSG00000095328	1.36772	0.442637	0.89134
Eif2s1	ENSMUSG00000021116	1.36716	0.418074	0.89134
1810009A15Rik	ENSMUSG00000071653	1.36704	0.418791	0.89134
Ugt2b35	ENSMUSG00000035811	1.36692	0.325418	0.89134
Cfap298	ENSMUSG00000022972	1.36679	0.62872	0.908109
Zmynd19	ENSMUSG00000026974	1.36639	0.13893	0.89134
Cdk4	ENSMUSG00000006728	1.36638	0.282752	0.89134
Rbmxl1	ENSMUSG00000037070	1.36635	0.192398	0.89134
Rps17	ENSMUSG00000061787	1.36628	0.369743	0.89134
Inip	ENSMUSG00000038544	1.36618	0.362529	0.89134
Gm7327	ENSMUSG00000050900	1.3661	0.755768	0.933654
Mcm2	ENSMUSG00000002870	1.36607	0.128377	0.89134
Mterf3	ENSMUSG00000021519	1.36542	0.51449	0.89134
Ndc80	ENSMUSG00000024056	1.36526	0.26065	0.89134
Gm11687	ENSMUSG00000082480	1.36509	0.224726	0.89134
Zdhhc6	ENSMUSG00000024982	1.36503	0.496265	0.89134
Amot	ENSMUSG00000041688	1.3649	0.553254	0.89134
Noa1	ENSMUSG00000036285	1.36486	0.257611	0.89134
Haus2	ENSMUSG00000027285	1.36457	0.373586	0.89134
Shmt1	ENSMUSG00000020534	1.36447	0.1832	0.89134
Vti1b	ENSMUSG00000021124	1.36439	0.151497	0.89134
Rpl22l1	ENSMUSG00000039221	1.36391	0.6868	0.918562
Rpa1	ENSMUSG00000000751	1.3637	0.480964	0.89134
Coa6	ENSMUSG00000051671	1.36368	0.183955	0.89134
Parg	ENSMUSG00000021911	1.36366	0.420645	0.89134
Oas1a	ENSMUSG00000052776	1.36326	0.883988	0.969441
Mybbp1a	ENSMUSG00000040463	1.36308	0.360233	0.89134
Magoh	ENSMUSG00000028609	1.36297	0.408853	0.89134
Kif2a	ENSMUSG00000021693	1.36277	0.501595	0.89134
Mcm7	ENSMUSG00000029730	1.36275	0.00342821	0.834708
Imp3	ENSMUSG00000032288	1.36259	0.0493287	0.89134
Recql	ENSMUSG00000030243	1.36259	0.51532	0.89134
Krt23	ENSMUSG00000006777	1.36224	0.247906	0.89134
Polr1b	ENSMUSG00000027395	1.36221	0.144736	0.89134
Gm6139	ENSMUSG00000057244	1.36218	0.45027	0.89134
Hspe1-rs1	ENSMUSG00000117621	1.36162	0.589216	0.900104
Mid1ip1	ENSMUSG00000008035	1.36147	0.816018	0.949957
Pno1	ENSMUSG00000020116	1.361	0.35995	0.89134
Rps2-ps10	ENSMUSG00000091957	1.36091	0.475537	0.89134
Rps3	ENSMUSG00000030744	1.36086	0.200887	0.89134
Gm6136	ENSMUSG00000084106	1.36065	0.245583	0.89134
Rpl13-ps6	ENSMUSG00000059776	1.36029	0.651894	0.911155
mt-Ty	ENSMUSG00000064350	1.35999	0.0294754	0.89134
Mybl2	ENSMUSG00000017861	1.35979	0.240636	0.89134
Hmgb1-ps2	ENSMUSG00000081738	1.35961	0.405631	0.89134
Frmd4b	ENSMUSG00000030064	1.35945	0.439784	0.89134
Arfrp1	ENSMUSG00000038671	1.35932	0.623123	0.907952
Rps8	ENSMUSG00000047675	1.35917	0.437869	0.89134
Tacc3	ENSMUSG00000037313	1.35869	0.54783	0.89134
Eif3d	ENSMUSG00000016554	1.35865	0.524714	0.89134
Gm6311	ENSMUSG00000061833	1.3586	0.466173	0.89134
Mcm6	ENSMUSG00000026355	1.35859	0.0253015	0.89134
Gm13577	ENSMUSG00000082127	1.35855	0.481459	0.89134
Las1l	ENSMUSG00000057421	1.35854	0.401799	0.89134
Mettl3	ENSMUSG00000022160	1.35849	0.620485	0.906484
Agr3	ENSMUSG00000036231	1.35833	0.0334672	0.89134
Stip1	ENSMUSG00000024966	1.35821	0.295807	0.89134
Wdr5	ENSMUSG00000026917	1.35821	0.0363614	0.89134
Coa7	ENSMUSG00000048351	1.3582	0.583977	0.89803
Gm8172	ENSMUSG00000082926	1.35787	0.163549	0.89134
Hmga1b	ENSMUSG00000078249	1.35784	0.316368	0.89134
Mad2l1	ENSMUSG00000029910	1.35726	0.26658	0.89134
Rsl1d1	ENSMUSG00000005846	1.35711	0.410048	0.89134
Utp3	ENSMUSG00000070697	1.35709	0.300852	0.89134
Ctnnal1	ENSMUSG00000038816	1.35706	0.259435	0.89134
Wdr55	ENSMUSG00000042660	1.35677	0.480611	0.89134
Eif4a1	ENSMUSG00000059796	1.35675	0.277339	0.89134
Mrpl9	ENSMUSG00000028140	1.3567	0.5326	0.89134
Dph5	ENSMUSG00000033554	1.35667	0.488963	0.89134
Gm27597	ENSMUSG00000098992	1.35648	0.422474	0.89134
Prpf19	ENSMUSG00000024735	1.3564	0.145906	0.89134
Brox	ENSMUSG00000046836	1.35589	0.399426	0.89134
Nfkbil1	ENSMUSG00000042419	1.35587	0.117286	0.89134
Rpl7	ENSMUSG00000043716	1.35587	0.339227	0.89134
Gart	ENSMUSG00000022962	1.35579	0.0751233	0.89134
Lsm3	ENSMUSG00000034192	1.35552	0.452993	0.89134
Dhodh	ENSMUSG00000031730	1.35534	0.231022	0.89134
Uqcc2	ENSMUSG00000024208	1.35516	0.511155	0.89134
Cbfb	ENSMUSG00000031885	1.35503	0.303089	0.89134
Eif3j1	ENSMUSG00000027236	1.35482	0.369918	0.89134
Zfp523	ENSMUSG00000024220	1.35479	0.627067	0.908109
Rpp30	ENSMUSG00000024800	1.35414	0.477397	0.89134
Gm1821	ENSMUSG00000044285	1.35403	0.434382	0.89134
2810408I11Rik	ENSMUSG00000087213	1.35376	0.28427	0.89134
Isca1	ENSMUSG00000044792	1.35366	0.401016	0.89134
Eif3g	ENSMUSG00000070319	1.35362	0.43917	0.89134
Pet100	ENSMUSG00000087687	1.35236	0.126732	0.89134
Fdx1l	ENSMUSG00000079677	1.3521	0.481168	0.89134
Rps14	ENSMUSG00000024608	1.35185	0.261942	0.89134
Ddx27	ENSMUSG00000017999	1.35174	0.363595	0.89134
Gm15459	ENSMUSG00000100801	1.35169	0.691632	0.918614
Urm1	ENSMUSG00000069020	1.35136	0.520475	0.89134
Thop1	ENSMUSG00000004929	1.35099	0.324472	0.89134
Golga7	ENSMUSG00000015341	1.35087	0.492439	0.89134
Gm5425	ENSMUSG00000111875	1.35023	0.203104	0.89134
Znrd1as	ENSMUSG00000036214	1.35017	0.733973	0.928655
Nat10	ENSMUSG00000027185	1.35002	0.483127	0.89134
Ncoa5	ENSMUSG00000039804	1.34896	0.272213	0.89134
Gm4950	ENSMUSG00000069379	1.34858	0.485903	0.89134
Pmf1	ENSMUSG00000028066	1.34827	0.129134	0.89134
Exosc2	ENSMUSG00000039356	1.34785	0.13013	0.89134
Pyy	ENSMUSG00000017311	1.34589	0.632924	0.908225
Dnaja1	ENSMUSG00000028410	1.34558	0.129168	0.89134
Dhx34	ENSMUSG00000006019	1.34546	0.865743	0.964224
Dtymk	ENSMUSG00000026281	1.34536	0.226611	0.89134
Gm17383	ENSMUSG00000058625	1.34527	0.00693333	0.89134
Mycbp	ENSMUSG00000028647	1.34485	0.299904	0.89134
Mcee	ENSMUSG00000033429	1.34471	0.294929	0.89134
Mis18a	ENSMUSG00000022978	1.34436	0.293621	0.89134
Cers5	ENSMUSG00000023021	1.34432	0.404287	0.89134
Rps19-ps6	ENSMUSG00000096942	1.34359	0.170122	0.89134
Rad1	ENSMUSG00000022248	1.3435	0.0485954	0.89134
Fbxl4	ENSMUSG00000040410	1.34329	0.598566	0.903058
Thoc7	ENSMUSG00000053453	1.343	0.439618	0.89134
Ubl5	ENSMUSG00000084786	1.34277	0.0750498	0.89134
Ahsa1	ENSMUSG00000021037	1.34227	0.341357	0.89134
Gm5518	ENSMUSG00000068466	1.34225	0.0765214	0.89134
Smn1	ENSMUSG00000021645	1.34185	0.340794	0.89134
Timm8a1	ENSMUSG00000048007	1.34183	0.564769	0.894575
Ccna2	ENSMUSG00000027715	1.34162	0.210386	0.89134
Birc5	ENSMUSG00000017716	1.34149	0.360079	0.89134
Gm26447	ENSMUSG00000064382	1.34143	0.539297	0.89134
Tmem267	ENSMUSG00000074634	1.34123	0.774342	0.935291
Fam111a	ENSMUSG00000024691	1.34119	0.413977	0.89134
Pctp	ENSMUSG00000020553	1.34118	0.198708	0.89134
Cuedc2	ENSMUSG00000036748	1.34106	0.226772	0.89134
Gm49336	ENSMUSG00000114797	1.34098	0.320506	0.89134
Nol10	ENSMUSG00000061458	1.34096	0.609282	0.905268
Hdac2	ENSMUSG00000019777	1.34076	0.220046	0.89134
Rpl27-ps3	ENSMUSG00000073640	1.34068	0.46081	0.89134
Hprt	ENSMUSG00000025630	1.3405	0.434092	0.89134
Gm13050	ENSMUSG00000082575	1.34022	0.127326	0.89134
Acsl1	ENSMUSG00000018796	1.3402	0.489297	0.89134
Magi1	ENSMUSG00000045095	1.34003	0.261946	0.89134
Fam83d	ENSMUSG00000027654	1.34002	0.190237	0.89134
Eef1g	ENSMUSG00000071644	1.33956	0.220922	0.89134
Ndufb1-ps	ENSMUSG00000113902	1.33944	0.207604	0.89134
Gm12918	ENSMUSG00000066315	1.33944	0.551378	0.89134
Serf1	ENSMUSG00000021643	1.33941	0.206642	0.89134
Nfe2l1	ENSMUSG00000038615	1.33885	0.36046	0.89134
Uqcr11	ENSMUSG00000020163	1.33856	0.437693	0.89134
Wdr61	ENSMUSG00000061559	1.33792	0.0388537	0.89134
Eef2k	ENSMUSG00000035064	1.33788	0.0597037	0.89134
Tmtc3	ENSMUSG00000036676	1.33695	0.129854	0.89134
Haus8	ENSMUSG00000035439	1.33672	0.18338	0.89134
Stag1	ENSMUSG00000037286	1.33641	0.28377	0.89134
Zswim7	ENSMUSG00000014243	1.3364	0.0700823	0.89134
Gm27505	ENSMUSG00000098974	1.33564	0.936784	0.986732
Gps1	ENSMUSG00000025156	1.33556	0.344734	0.89134
Rrp15	ENSMUSG00000001305	1.33543	0.446189	0.89134
Gm10297	ENSMUSG00000109222	1.33524	0.491051	0.89134
Bsg	ENSMUSG00000023175	1.33522	0.610271	0.905268
Wdr43	ENSMUSG00000041057	1.33517	0.32971	0.89134
Rpl19	ENSMUSG00000017404	1.33505	0.368693	0.89134
Glrx3	ENSMUSG00000031068	1.33485	0.292463	0.89134
Msh6	ENSMUSG00000005370	1.33466	0.360808	0.89134
Gm12989	ENSMUSG00000083678	1.33465	0.639172	0.909818
Adh5	ENSMUSG00000028138	1.33462	0.101561	0.89134
BC064078	ENSMUSG00000087150	1.33449	0.830668	0.953691
Gfer	ENSMUSG00000040888	1.33449	0.225828	0.89134
Gkn3	ENSMUSG00000030048	1.33434	0.768093	0.934497
Nrbf2	ENSMUSG00000075000	1.33323	0.285432	0.89134
Ipo5	ENSMUSG00000030662	1.33276	0.276151	0.89134
Nusap1	ENSMUSG00000027306	1.33263	0.00935609	0.89134
Cenpp	ENSMUSG00000021391	1.33242	0.163332	0.89134
2210407C18Rik	ENSMUSG00000037145	1.33232	0.427358	0.89134
Fam185a	ENSMUSG00000047221	1.33175	0.286189	0.89134
Gsta4	ENSMUSG00000032348	1.33155	0.334006	0.89134
Twnk	ENSMUSG00000025209	1.33108	0.157968	0.89134
Naca	ENSMUSG00000061315	1.33107	0.421316	0.89134
Polr2k	ENSMUSG00000045996	1.33084	0.671639	0.915371
Eed	ENSMUSG00000030619	1.33064	0.0989009	0.89134
Txnl4a	ENSMUSG00000057130	1.33036	0.4178	0.89134
Tomm22	ENSMUSG00000022427	1.32998	0.6061	0.903813
Hpf1	ENSMUSG00000038005	1.32931	0.500808	0.89134
Pdcd2	ENSMUSG00000014771	1.32929	0.499567	0.89134
Polr2d	ENSMUSG00000024258	1.32923	0.154923	0.89134
Gm6161	ENSMUSG00000081441	1.32917	0.326417	0.89134
Irf2bp1	ENSMUSG00000044030	1.32913	0.0720158	0.89134
Ipo8	ENSMUSG00000040029	1.32876	0.852613	0.959849
Gstm5	ENSMUSG00000004032	1.32857	0.236959	0.89134
Bora	ENSMUSG00000022070	1.32837	0.63788	0.909318
Thumpd1	ENSMUSG00000030942	1.32834	0.0513761	0.89134
Phf5a	ENSMUSG00000061360	1.32821	0.438492	0.89134
Ppie	ENSMUSG00000028651	1.32814	0.486267	0.89134
Khdc4	ENSMUSG00000028060	1.32809	0.752505	0.933092
Fus	ENSMUSG00000030795	1.32745	0.342801	0.89134
Polr1d	ENSMUSG00000029642	1.32723	0.605279	0.903813
Prelid2	ENSMUSG00000056671	1.3272	0.396475	0.89134
Vps51	ENSMUSG00000024797	1.32716	0.752603	0.933092
Sephs1	ENSMUSG00000026662	1.32709	0.113573	0.89134
Cfap20	ENSMUSG00000031796	1.32672	0.115932	0.89134
Mrps24	ENSMUSG00000020477	1.32666	0.265859	0.89134
Sfr1	ENSMUSG00000025066	1.32647	0.363691	0.89134
Dnmt1	ENSMUSG00000004099	1.32599	0.0899018	0.89134
Lin54	ENSMUSG00000035310	1.32587	0.449816	0.89134
Gm7367	ENSMUSG00000047370	1.32582	0.344756	0.89134
Eef1d	ENSMUSG00000055762	1.32582	0.545329	0.89134
Abcb1b	ENSMUSG00000028970	1.32578	0.796702	0.944141
Zbtb17	ENSMUSG00000006215	1.32524	0.417827	0.89134
Hdgf	ENSMUSG00000004897	1.325	0.1218	0.89134
Neat1	ENSMUSG00000092274	1.32496	0.76953	0.935003
Snrpb2	ENSMUSG00000008333	1.32477	0.456913	0.89134
Gtf3c5	ENSMUSG00000026816	1.32462	0.488046	0.89134
Nol7	ENSMUSG00000063200	1.32453	0.578768	0.896219
Tamm41	ENSMUSG00000030316	1.32431	0.0871979	0.89134
Ormdl2	ENSMUSG00000025353	1.32377	0.424379	0.89134
Actl6a	ENSMUSG00000027671	1.32369	0.143743	0.89134
Khsrp	ENSMUSG00000007670	1.3235	0.293123	0.89134
Sinhcaf	ENSMUSG00000039985	1.32332	0.0383123	0.89134
Tcof1	ENSMUSG00000024613	1.32274	0.17593	0.89134
Slc12a2	ENSMUSG00000024597	1.32255	0.310265	0.89134
E130309D02Rik	ENSMUSG00000039244	1.32217	0.403005	0.89134
Tmco1	ENSMUSG00000052428	1.32191	0.63415	0.908225
Ifi47	ENSMUSG00000078920	1.32186	0.191979	0.89134
Gm7591	ENSMUSG00000114349	1.32152	0.609477	0.905268
Gm17082	ENSMUSG00000090674	1.32131	0.647759	0.911134
Pip4p1	ENSMUSG00000035953	1.32099	0.296035	0.89134
1300002E11Rik	ENSMUSG00000097290	1.32098	0.692004	0.918641
Pinx1	ENSMUSG00000021958	1.32034	0.572529	0.895215
Tardbp	ENSMUSG00000041459	1.32029	0.124472	0.89134
Lage3	ENSMUSG00000015289	1.32011	0.268204	0.89134
Nectin3	ENSMUSG00000022656	1.32008	0.00203265	0.834708
Mrps31	ENSMUSG00000031533	1.32008	0.403405	0.89134
S100a6	ENSMUSG00000001025	1.31995	0.694854	0.919038
Rnf130	ENSMUSG00000020376	1.31907	0.874639	0.966025
Gm12960	ENSMUSG00000100514	1.31904	0.512826	0.89134
Cox17	ENSMUSG00000046516	1.31844	0.577551	0.895577
Cct2	ENSMUSG00000034024	1.31834	0.437755	0.89134
Nxt1	ENSMUSG00000036992	1.31829	0.00305481	0.834708
Irf2bpl	ENSMUSG00000034168	1.31794	0.513187	0.89134
Wdyhv1	ENSMUSG00000022359	1.31788	0.457076	0.89134
Tmem176b	ENSMUSG00000029810	1.31782	0.466929	0.89134
Fkbp4	ENSMUSG00000030357	1.31777	0.308061	0.89134
Kpna2	ENSMUSG00000018362	1.31753	0.252903	0.89134
Fubp1	ENSMUSG00000028034	1.31751	0.321811	0.89134
Cstf3	ENSMUSG00000027176	1.31743	0.482426	0.89134
Stk16	ENSMUSG00000026201	1.31737	0.752727	0.933092
Dis3	ENSMUSG00000033166	1.31733	0.143111	0.89134
Azi2	ENSMUSG00000039285	1.3171	0.0523065	0.89134
Psat1	ENSMUSG00000024640	1.31697	0.819521	0.951153
Mapkap1	ENSMUSG00000038696	1.31639	0.514986	0.89134
Eif2b4	ENSMUSG00000029145	1.31638	0.486068	0.89134
Armc10	ENSMUSG00000038525	1.31581	0.715981	0.923603
Ifrd2	ENSMUSG00000010048	1.31576	0.533003	0.89134
Rpp14	ENSMUSG00000023156	1.31568	0.324496	0.89134
Abracl	ENSMUSG00000078453	1.31554	0.576761	0.895506
Cdk1	ENSMUSG00000019942	1.31552	0.063909	0.89134
Rpl18	ENSMUSG00000059070	1.31535	0.254596	0.89134
Dpm1	ENSMUSG00000078919	1.31506	0.72314	0.924697
Afap1l1	ENSMUSG00000033032	1.31494	0.562247	0.893765
Kti12	ENSMUSG00000073775	1.31489	0.412363	0.89134
Map11	ENSMUSG00000036948	1.31443	0.648131	0.911134
Gzmb	ENSMUSG00000015437	1.31432	0.455846	0.89134
Aimp2	ENSMUSG00000029610	1.31317	0.311333	0.89134
Anapc16	ENSMUSG00000020107	1.31287	0.261624	0.89134
Pusl1	ENSMUSG00000051557	1.31279	0.187664	0.89134
Gm21399	ENSMUSG00000094530	1.31266	0.285144	0.89134
Utp14a	ENSMUSG00000063785	1.31251	0.352227	0.89134
Sec61b	ENSMUSG00000053317	1.31216	0.618163	0.906442
Gm3219	ENSMUSG00000115431	1.3121	0.685926	0.918562
Ndufaf5	ENSMUSG00000027384	1.31201	0.516399	0.89134
Cetn3	ENSMUSG00000021537	1.31152	0.298684	0.89134
Tmed5	ENSMUSG00000063406	1.31143	0.661198	0.914483
Adgrg1	ENSMUSG00000031785	1.31134	0.163644	0.89134
Ruvbl1	ENSMUSG00000030079	1.31107	0.538637	0.89134
Lmnb1	ENSMUSG00000024590	1.31095	0.0550576	0.89134
Txnrd1	ENSMUSG00000020250	1.31075	0.457378	0.89134
Nup160	ENSMUSG00000051329	1.31071	0.275279	0.89134
Romo1	ENSMUSG00000067847	1.31066	0.326153	0.89134
Polr3k	ENSMUSG00000038628	1.31062	0.436335	0.89134
Eif3e	ENSMUSG00000022336	1.31058	0.38737	0.89134
Mcm4	ENSMUSG00000022673	1.31057	0.173648	0.89134
Nudt3	ENSMUSG00000024213	1.31029	0.214706	0.89134
Gm3756	ENSMUSG00000091639	1.31009	0.136041	0.89134
Mrpl36	ENSMUSG00000021607	1.30985	0.33278	0.89134
Gm14584	ENSMUSG00000083798	1.30957	0.713263	0.923603
Noc4l	ENSMUSG00000033294	1.30913	0.550354	0.89134
Rad51ap1	ENSMUSG00000030346	1.30873	0.0477779	0.89134
Rps6-ps4	ENSMUSG00000081406	1.30867	0.309966	0.89134
Pus7	ENSMUSG00000057541	1.3085	0.0626352	0.89134
Tial1	ENSMUSG00000030846	1.30783	0.572896	0.895215
Sssca1	ENSMUSG00000079478	1.30751	0.303552	0.89134
Snrnp25	ENSMUSG00000040767	1.30733	0.348909	0.89134
Gm9762	ENSMUSG00000037096	1.30722	0.690767	0.918562
Xpo5	ENSMUSG00000067150	1.30703	0.141052	0.89134
Pola1	ENSMUSG00000006678	1.30693	0.0408513	0.89134
Cd38	ENSMUSG00000029084	1.3069	0.13402	0.89134
Rpl10-ps3	ENSMUSG00000058443	1.30684	0.411565	0.89134
Kif15	ENSMUSG00000036768	1.30663	0.162452	0.89134
Mpzl2	ENSMUSG00000032092	1.30661	0.276157	0.89134
Snord83b	ENSMUSG00000077734	1.3065	0.838238	0.95595
Cpsf4	ENSMUSG00000029625	1.30637	0.354791	0.89134
Ndufc2	ENSMUSG00000030647	1.30621	0.601297	0.903437
Fdft1	ENSMUSG00000021273	1.30616	0.379446	0.89134
Dbf4	ENSMUSG00000002297	1.30603	0.614129	0.905753
Agt	ENSMUSG00000031980	1.30581	0.175888	0.89134
Plod3	ENSMUSG00000004846	1.30518	0.362086	0.89134
Trmt61a	ENSMUSG00000060950	1.30506	0.485319	0.89134
Ring1	ENSMUSG00000024325	1.30477	0.486968	0.89134
Kpna3	ENSMUSG00000021929	1.30472	0.293297	0.89134
Gm10146	ENSMUSG00000064317	1.30461	0.416136	0.89134
Melk	ENSMUSG00000035683	1.3046	0.378161	0.89134
Ifitm2	ENSMUSG00000060591	1.30435	0.383672	0.89134
Hmgxb4	ENSMUSG00000034518	1.30432	0.0278336	0.89134
Mphosph10	ENSMUSG00000030521	1.30406	0.271736	0.89134
Nnt	ENSMUSG00000116207	1.30395	0.321071	0.89134
Defa2	ENSMUSG00000096295	1.30393	0.46979	0.89134
mt-Nd1	ENSMUSG00000064341	1.30376	0.488233	0.89134
Gyg	ENSMUSG00000019528	1.30368	0.119519	0.89134
Plek2	ENSMUSG00000021118	1.30355	0.231236	0.89134
Rps18	ENSMUSG00000008668	1.30351	0.345325	0.89134
Dhdds	ENSMUSG00000012117	1.30337	0.0148612	0.89134
Zfp511	ENSMUSG00000025470	1.30336	0.73379	0.928615
Kif11	ENSMUSG00000012443	1.30267	0.105751	0.89134
Srsf7	ENSMUSG00000024097	1.30238	0.418292	0.89134
Zfp7	ENSMUSG00000033669	1.30233	0.368572	0.89134
Lrig1	ENSMUSG00000030029	1.30231	0.0635947	0.89134
Pold1	ENSMUSG00000038644	1.30231	0.178526	0.89134
Rbm34	ENSMUSG00000033931	1.30226	0.538922	0.89134
Pgk1-rs7	ENSMUSG00000066632	1.30222	0.543716	0.89134
Msh2	ENSMUSG00000024151	1.30199	0.0127393	0.89134
Foxp1	ENSMUSG00000030067	1.30195	0.826883	0.952564
Pfdn6	ENSMUSG00000024309	1.30175	0.0734136	0.89134
Gnpnat1	ENSMUSG00000037722	1.30175	0.727558	0.926682
Slc17a4	ENSMUSG00000021336	1.3016	0.380345	0.89134
Ivns1abp	ENSMUSG00000023150	1.30155	0.0291841	0.89134
Gm28661	ENSMUSG00000102070	1.30153	0.473891	0.89134
Rchy1	ENSMUSG00000029397	1.30146	0.361609	0.89134
Mto1	ENSMUSG00000032342	1.30139	0.151941	0.89134
Commd10	ENSMUSG00000042705	1.30123	0.789285	0.940866
Srsf9	ENSMUSG00000029538	1.30115	0.158008	0.89134
Cacybp	ENSMUSG00000014226	1.30101	0.363008	0.89134
Cebpz	ENSMUSG00000024081	1.3009	0.32358	0.89134
Wdr18	ENSMUSG00000035754	1.3008	0.485036	0.89134
Smpd4	ENSMUSG00000005899	1.30074	0.0245367	0.89134
Gm4617	ENSMUSG00000096544	1.30062	0.551363	0.89134
Malat1	ENSMUSG00000092341	1.30041	0.0336662	0.89134
Phb2	ENSMUSG00000004264	1.30039	0.298395	0.89134
Gm10925	ENSMUSG00000100862	1.30038	0.442355	0.89134
Tra2a	ENSMUSG00000029817	1.3002	0.51888	0.89134
Rbm28	ENSMUSG00000029701	1.2998	0.390453	0.89134
Rpl28-ps1	ENSMUSG00000058603	1.29973	0.39801	0.89134
Neurog3	ENSMUSG00000044312	1.29926	0.145839	0.89134
Ssb	ENSMUSG00000068882	1.29893	0.378014	0.89134
Tsfm	ENSMUSG00000040521	1.29887	0.424302	0.89134
Kif20a	ENSMUSG00000003779	1.29882	0.108384	0.89134
Lbr	ENSMUSG00000004880	1.29805	0.146148	0.89134
Stard5	ENSMUSG00000046027	1.29781	0.110341	0.89134
Gm12346	ENSMUSG00000083899	1.29772	0.127828	0.89134
Nup93	ENSMUSG00000032939	1.29741	0.317051	0.89134
Ube2s	ENSMUSG00000060860	1.29733	0.514743	0.89134
Wrn	ENSMUSG00000031583	1.29669	0.840471	0.9561
Eef1e1	ENSMUSG00000001707	1.29649	0.448749	0.89134
Tdg	ENSMUSG00000034674	1.29623	0.672611	0.915522
Tulp4	ENSMUSG00000034377	1.29618	0.181099	0.89134
Pomgnt1	ENSMUSG00000028700	1.29592	0.321228	0.89134
Snx5	ENSMUSG00000027423	1.29575	0.409927	0.89134
Nono	ENSMUSG00000031311	1.2953	0.227966	0.89134
Nup205	ENSMUSG00000038759	1.29519	0.364269	0.89134
Tubb4b	ENSMUSG00000036752	1.29513	0.115542	0.89134
Cenpq	ENSMUSG00000023919	1.29511	0.547393	0.89134
Nol11	ENSMUSG00000018433	1.29473	0.373954	0.89134
Tfb2m	ENSMUSG00000026492	1.29458	0.347452	0.89134
Adsl	ENSMUSG00000022407	1.2942	0.505075	0.89134
Haus4	ENSMUSG00000022177	1.29408	0.399154	0.89134
Rsad2	ENSMUSG00000020641	1.29404	0.85389	0.960096
2810004N23Rik	ENSMUSG00000031984	1.294	0.436191	0.89134
Hmgb1-ps3	ENSMUSG00000081455	1.29392	0.220725	0.89134
Krtcap3	ENSMUSG00000029149	1.29316	0.653353	0.911155
Snx22	ENSMUSG00000039452	1.29299	0.298532	0.89134
Snrnp27	ENSMUSG00000001158	1.29283	0.630913	0.908225
Utp11	ENSMUSG00000028907	1.29252	0.2258	0.89134
Ctsd	ENSMUSG00000007891	1.29211	0.137459	0.89134
Wdr75	ENSMUSG00000025995	1.29192	0.124371	0.89134
Nolc1	ENSMUSG00000015176	1.29119	0.29997	0.89134
Fam45a	ENSMUSG00000024993	1.29109	0.664756	0.914713
G3bp1	ENSMUSG00000018583	1.29075	0.427117	0.89134
Tnfrsf12a	ENSMUSG00000023905	1.2902	0.220605	0.89134
Rack1	ENSMUSG00000020372	1.2901	0.164765	0.89134
Oas1g	ENSMUSG00000066861	1.28973	0.907448	0.975494
Gm14681	ENSMUSG00000081603	1.28938	0.224911	0.89134
Mff	ENSMUSG00000026150	1.28912	0.105074	0.89134
Drg1	ENSMUSG00000020457	1.28846	0.0864744	0.89134
Cnbp	ENSMUSG00000030057	1.28826	0.0735674	0.89134
Ndufv2	ENSMUSG00000024099	1.2882	0.578026	0.89578
Cd81	ENSMUSG00000037706	1.28805	0.152596	0.89134
Dap3	ENSMUSG00000068921	1.28789	0.396647	0.89134
Ddx39	ENSMUSG00000005481	1.28782	0.558489	0.892063
Tomm20	ENSMUSG00000093904	1.28773	0.255721	0.89134
Gm11847	ENSMUSG00000060989	1.28747	0.472274	0.89134
Wrnip1	ENSMUSG00000021400	1.28659	0.0797032	0.89134
Cnih1	ENSMUSG00000015759	1.28658	0.489621	0.89134
Stmn1	ENSMUSG00000028832	1.28588	0.48105	0.89134
Maz	ENSMUSG00000030678	1.28586	0.0441125	0.89134
Naa50	ENSMUSG00000022698	1.28581	0.0533783	0.89134
Atic	ENSMUSG00000026192	1.2858	0.373177	0.89134
Etv6	ENSMUSG00000030199	1.28571	0.0269991	0.89134
Map1lc3a	ENSMUSG00000027602	1.2855	0.196858	0.89134
Gm7861	ENSMUSG00000079113	1.28478	0.319895	0.89134
Lmf1	ENSMUSG00000002279	1.28454	0.689206	0.918562
Gm6863	ENSMUSG00000043483	1.28438	0.424433	0.89134
Ruvbl2	ENSMUSG00000003868	1.2842	0.326559	0.89134
Xrcc6	ENSMUSG00000022471	1.28408	0.408652	0.89134
Plekhj1	ENSMUSG00000035278	1.28382	0.408385	0.89134
Trim28	ENSMUSG00000005566	1.28381	0.0268152	0.89134
mt-Co2	ENSMUSG00000064354	1.28355	0.481101	0.89134
Mmp7	ENSMUSG00000018623	1.28321	0.440325	0.89134
Smc4	ENSMUSG00000034349	1.28294	0.248796	0.89134
Gm10053	ENSMUSG00000058927	1.28289	0.631035	0.908225
Gm9797	ENSMUSG00000045455	1.28281	0.609691	0.905268
Tbl1xr1	ENSMUSG00000027630	1.28279	0.658359	0.91303
Rbm19	ENSMUSG00000029594	1.2825	0.480886	0.89134
Mrpl38	ENSMUSG00000020775	1.28248	0.58068	0.89803
Mettl7a1	ENSMUSG00000054619	1.28235	0.387524	0.89134
Slc7a6os	ENSMUSG00000033106	1.28226	0.299517	0.89134
Atp5l	ENSMUSG00000038717	1.2821	0.567722	0.895215
Dcun1d5	ENSMUSG00000032002	1.28199	0.507271	0.89134
Sema5a	ENSMUSG00000022231	1.28195	0.876834	0.96694
Rnf7	ENSMUSG00000051234	1.28162	0.302828	0.89134
Manbal	ENSMUSG00000063019	1.2815	0.486097	0.89134
Ints13	ENSMUSG00000040250	1.28136	0.510506	0.89134
Supt16	ENSMUSG00000035726	1.28127	0.16597	0.89134
Atpsckmt	ENSMUSG00000039065	1.28122	0.371711	0.89134
Agps	ENSMUSG00000042410	1.28107	0.199455	0.89134
Ten1	ENSMUSG00000020778	1.28096	0.273653	0.89134
mt-Nd6	ENSMUSG00000064368	1.28077	0.326234	0.89134
Rnaseh2b	ENSMUSG00000021932	1.2806	0.335379	0.89134
Krit1	ENSMUSG00000000600	1.28055	0.67028	0.914713
Rps4l	ENSMUSG00000063171	1.28042	0.665951	0.914713
Rplp0	ENSMUSG00000067274	1.28034	0.355743	0.89134
Atp5g2	ENSMUSG00000062683	1.28034	0.375762	0.89134
Rpl17-ps10	ENSMUSG00000081895	1.28031	0.806331	0.946757
Mrpl49	ENSMUSG00000007338	1.2799	0.208103	0.89134
Tsr1	ENSMUSG00000038335	1.27954	0.0850371	0.89134
Bak1	ENSMUSG00000057789	1.27884	0.803478	0.944712
Uimc1	ENSMUSG00000025878	1.27826	0.188219	0.89134
Usp39	ENSMUSG00000056305	1.27806	0.234797	0.89134
Hspa1b	ENSMUSG00000090877	1.27804	0.877545	0.967452
mt-Atp8	ENSMUSG00000064356	1.27801	0.382732	0.89134
Klhl22	ENSMUSG00000022750	1.27796	0.20368	0.89134
Tmpo	ENSMUSG00000019961	1.27783	0.34452	0.89134
mt-Nd4	ENSMUSG00000064363	1.27759	0.303749	0.89134
Ddx19a	ENSMUSG00000015023	1.27756	0.0400392	0.89134
Gm2446	ENSMUSG00000112690	1.27737	0.794096	0.942292
Car2	ENSMUSG00000027562	1.27671	0.669975	0.914713
Wdhd1	ENSMUSG00000037572	1.27668	0.238814	0.89134
1110059E24Rik	ENSMUSG00000035171	1.27659	0.595813	0.903058
Ifi30	ENSMUSG00000031838	1.27657	0.0821992	0.89134
Btf3	ENSMUSG00000021660	1.27641	0.48555	0.89134
1110004F10Rik	ENSMUSG00000030663	1.27639	0.307338	0.89134
Tbpl1	ENSMUSG00000071359	1.27634	0.433081	0.89134
Zmynd11	ENSMUSG00000021156	1.27622	0.454444	0.89134
Btg1	ENSMUSG00000036478	1.27571	0.166809	0.89134
Sema4d	ENSMUSG00000021451	1.27567	0.238785	0.89134
Mrps9	ENSMUSG00000060679	1.27557	0.305338	0.89134
Tmem11	ENSMUSG00000043284	1.27539	0.519731	0.89134
Rpp21	ENSMUSG00000024446	1.27538	0.605209	0.903813
Rpl10-ps1	ENSMUSG00000080859	1.27533	0.409279	0.89134
Erp29	ENSMUSG00000029616	1.27516	0.399773	0.89134
Nutf2-ps2	ENSMUSG00000094111	1.27506	0.654685	0.912129
Ubqln4	ENSMUSG00000008604	1.27505	0.261999	0.89134
Txnrd2	ENSMUSG00000075704	1.27504	0.5233	0.89134
Emc6	ENSMUSG00000047260	1.27497	0.458993	0.89134
Exosc1	ENSMUSG00000034321	1.27485	0.446143	0.89134
Egr1	ENSMUSG00000038418	1.27481	0.366377	0.89134
Haus3	ENSMUSG00000079555	1.27398	0.333216	0.89134
Heatr3	ENSMUSG00000031657	1.27394	0.483374	0.89134
Gps2	ENSMUSG00000023170	1.27379	0.610018	0.905268
Xpo1	ENSMUSG00000020290	1.27326	0.131116	0.89134
Cdc42se1	ENSMUSG00000046722	1.27318	0.76239	0.933763
Tmem209	ENSMUSG00000029782	1.27316	0.245004	0.89134
H2afj	ENSMUSG00000060032	1.27302	0.383338	0.89134
Gm24201	ENSMUSG00000064880	1.27275	0.251301	0.89134
Gm5641	ENSMUSG00000069014	1.27261	0.450844	0.89134
Notch1	ENSMUSG00000026923	1.27256	0.687962	0.918562
Abhd14b	ENSMUSG00000042073	1.2725	0.816481	0.950223
Atf1	ENSMUSG00000023027	1.27237	0.0995205	0.89134
Snrpa	ENSMUSG00000061479	1.27206	0.23236	0.89134
Cct5	ENSMUSG00000022234	1.272	0.349395	0.89134
Tfam	ENSMUSG00000003923	1.27183	0.261797	0.89134
Ebna1bp2	ENSMUSG00000028729	1.27178	0.216434	0.89134
Adi1	ENSMUSG00000020629	1.27155	0.424368	0.89134
Pola2	ENSMUSG00000024833	1.27138	0.134202	0.89134
Sf3a2	ENSMUSG00000020211	1.27121	0.272	0.89134
Spryd4	ENSMUSG00000051346	1.27091	0.193923	0.89134
Snrpb	ENSMUSG00000027404	1.2708	0.243447	0.89134
Mir8114	ENSMUSG00000099227	1.27064	0.040277	0.89134
Med22	ENSMUSG00000015776	1.27062	0.763705	0.933763
Hspa9	ENSMUSG00000024359	1.27047	0.487855	0.89134
Tcp1	ENSMUSG00000068039	1.26995	0.336259	0.89134
Thumpd3	ENSMUSG00000030264	1.26992	0.280695	0.89134
AI506816	ENSMUSG00000105987	1.26991	0.561749	0.893204
Lmcd1	ENSMUSG00000057604	1.26983	0.269102	0.89134
Psma6	ENSMUSG00000021024	1.26977	0.362006	0.89134
Gm6851	ENSMUSG00000056836	1.26958	0.650519	0.911155
Rbm3	ENSMUSG00000031167	1.26955	0.35939	0.89134
St3gal6	ENSMUSG00000022747	1.26948	0.211392	0.89134
Cnpy3	ENSMUSG00000023973	1.26945	0.140057	0.89134
Gm6472	ENSMUSG00000095597	1.26931	0.240602	0.89134
Cpped1	ENSMUSG00000065979	1.26929	0.156984	0.89134
Gm15331	ENSMUSG00000083020	1.26872	0.631379	0.908225
Gstp1	ENSMUSG00000060803	1.26871	0.312808	0.89134
Evl	ENSMUSG00000021262	1.26839	0.0606716	0.89134
Gm12922	ENSMUSG00000081170	1.26813	0.151116	0.89134
Tmsb4x	ENSMUSG00000049775	1.26809	0.224327	0.89134
Emg1	ENSMUSG00000004268	1.26793	0.454235	0.89134
Farsb	ENSMUSG00000026245	1.26783	0.450296	0.89134
Rps8-ps2	ENSMUSG00000083481	1.26778	0.190504	0.89134
Nudt8	ENSMUSG00000110949	1.26771	0.629606	0.908225
Fam129b	ENSMUSG00000026796	1.26767	0.164731	0.89134
Tmcc1	ENSMUSG00000030126	1.26721	0.155492	0.89134
Sox4	ENSMUSG00000076431	1.26703	0.497667	0.89134
Alyref	ENSMUSG00000025134	1.26697	0.00380138	0.834708
Creld2	ENSMUSG00000023272	1.26695	0.583959	0.89803
Apopt1	ENSMUSG00000037787	1.26669	0.32222	0.89134
Umps	ENSMUSG00000022814	1.26648	0.265852	0.89134
Ddx56	ENSMUSG00000004393	1.26643	0.567472	0.895215
Uba3	ENSMUSG00000030061	1.26626	0.289067	0.89134
Dtd1	ENSMUSG00000027430	1.26618	0.214568	0.89134
Fabp5	ENSMUSG00000027533	1.26603	0.224298	0.89134
Rps5	ENSMUSG00000012848	1.26603	0.0563341	0.89134
Pum3	ENSMUSG00000041360	1.26587	0.23363	0.89134
Faim	ENSMUSG00000032463	1.26578	0.421962	0.89134
Mrps33	ENSMUSG00000029918	1.26544	0.648239	0.911134
Blmh	ENSMUSG00000020840	1.26533	0.350702	0.89134
Rpl23a	ENSMUSG00000058546	1.26515	0.323102	0.89134
Mphosph6	ENSMUSG00000031843	1.26503	0.335179	0.89134
Hspbp1	ENSMUSG00000063802	1.26465	0.574275	0.895215
Gm11585	ENSMUSG00000082045	1.26456	0.518793	0.89134
Plgrkt	ENSMUSG00000016495	1.26449	0.667665	0.914713
U2af1	ENSMUSG00000061613	1.26448	0.501919	0.89134
Itm2c	ENSMUSG00000026223	1.26446	0.272469	0.89134
Eif3h	ENSMUSG00000022312	1.26445	0.213553	0.89134
Ttc32	ENSMUSG00000066637	1.2643	0.393608	0.89134
Gm5854	ENSMUSG00000115584	1.26423	0.00439603	0.834708
Tuba1c	ENSMUSG00000043091	1.26415	0.299189	0.89134
Wdr24	ENSMUSG00000025737	1.26412	0.534312	0.89134
Psme3	ENSMUSG00000078652	1.26397	0.301955	0.89134
Snrnp40	ENSMUSG00000074088	1.26368	0.313401	0.89134
Slc35a2	ENSMUSG00000031156	1.26347	0.721073	0.924614
Syncrip	ENSMUSG00000032423	1.26328	0.502507	0.89134
Sf3b3	ENSMUSG00000033732	1.2631	0.174386	0.89134
Tspan8	ENSMUSG00000034127	1.26293	0.400092	0.89134
Tnpo1	ENSMUSG00000009470	1.26272	0.88762	0.970026
Ubald2	ENSMUSG00000050628	1.26249	0.394864	0.89134
Denr	ENSMUSG00000023106	1.26234	0.469452	0.89134
Sumo1	ENSMUSG00000026021	1.26212	0.312882	0.89134
Terf2	ENSMUSG00000031921	1.2621	0.622758	0.907952
1810022K09Rik	ENSMUSG00000078784	1.26193	0.623252	0.907952
Vps29	ENSMUSG00000029462	1.26176	0.224966	0.89134
Aatf	ENSMUSG00000018697	1.26172	0.167834	0.89134
Rbm17	ENSMUSG00000037197	1.2617	0.315136	0.89134
Rap2a	ENSMUSG00000051615	1.26169	0.26696	0.89134
Dnajc2	ENSMUSG00000029014	1.26142	0.459652	0.89134
Creb1	ENSMUSG00000025958	1.26132	0.600895	0.903437
Oxct1	ENSMUSG00000022186	1.26126	0.315069	0.89134
Rin2	ENSMUSG00000001768	1.26122	0.282157	0.89134
Sord	ENSMUSG00000027227	1.26113	0.74289	0.931861
Gcdh	ENSMUSG00000003809	1.2611	0.437646	0.89134
Matr3	ENSMUSG00000037236	1.26079	0.0217231	0.89134
Pdss1	ENSMUSG00000026784	1.26055	0.0397571	0.89134
Gm28439	ENSMUSG00000100131	1.26036	0.279936	0.89134
Fam118b	ENSMUSG00000050471	1.26007	0.653017	0.911155
Ppp1r12c	ENSMUSG00000019254	1.25989	0.312032	0.89134
Znrd1	ENSMUSG00000036315	1.25957	0.225615	0.89134
Haus5	ENSMUSG00000078762	1.25948	0.679002	0.917243
Mrpl41	ENSMUSG00000036850	1.25944	0.364934	0.89134
Pdia4	ENSMUSG00000025823	1.25934	0.379734	0.89134
Rcc2	ENSMUSG00000040945	1.25932	0.310435	0.89134
Wee1	ENSMUSG00000031016	1.25922	0.303548	0.89134
Pcgf2	ENSMUSG00000018537	1.25917	0.738877	0.930383
Mrpl51	ENSMUSG00000030335	1.25916	0.502467	0.89134
Mrpl27	ENSMUSG00000024414	1.25912	0.541645	0.89134
Ints11	ENSMUSG00000029034	1.2591	0.470063	0.89134
Racgap1	ENSMUSG00000023015	1.25901	0.16626	0.89134
Mapk9	ENSMUSG00000020366	1.25888	0.854615	0.960436
Syngr2	ENSMUSG00000048277	1.25879	0.133981	0.89134
Fndc10	ENSMUSG00000074738	1.25878	0.64314	0.910521
Mitd1	ENSMUSG00000026088	1.25878	0.12524	0.89134
Snord49a	ENSMUSG00000065734	1.25871	0.841443	0.956358
Jpt2	ENSMUSG00000024165	1.25828	0.384756	0.89134
Gm10232	ENSMUSG00000068141	1.25806	0.588317	0.899627
Sorl1	ENSMUSG00000049313	1.25796	0.241221	0.89134
Arpc5l	ENSMUSG00000026755	1.25781	0.131675	0.89134
Rsl24d1	ENSMUSG00000032215	1.25767	0.582575	0.89803
Clec2d	ENSMUSG00000030157	1.25755	0.525567	0.89134
Cenpt	ENSMUSG00000036672	1.25724	0.455459	0.89134
Cdc16	ENSMUSG00000038416	1.25713	0.481648	0.89134
Bscl2	ENSMUSG00000071657	1.25707	0.314593	0.89134
Mcrip2	ENSMUSG00000025732	1.25692	0.512462	0.89134
Osbpl7	ENSMUSG00000038534	1.25691	0.188323	0.89134
Rps4x	ENSMUSG00000031320	1.25687	0.197259	0.89134
Foxm1	ENSMUSG00000001517	1.2568	0.509918	0.89134
Aurkaip1	ENSMUSG00000065990	1.25676	0.362504	0.89134
Ccdc117	ENSMUSG00000020482	1.25665	0.623989	0.908109
Brcc3	ENSMUSG00000031201	1.25664	0.611223	0.905396
Mettl1	ENSMUSG00000006732	1.2565	0.135644	0.89134
Gm10704	ENSMUSG00000074479	1.25645	0.462248	0.89134
Knstrn	ENSMUSG00000027331	1.25584	0.521742	0.89134
Ilf3	ENSMUSG00000032178	1.2558	0.496751	0.89134
1810019D21Rik	ENSMUSG00000086390	1.2551	0.721133	0.924614
Krr1	ENSMUSG00000063334	1.25478	0.360664	0.89134
Sec61g	ENSMUSG00000078974	1.25447	0.684248	0.918562
Psmb5	ENSMUSG00000022193	1.25434	0.617052	0.906442
Taf6l	ENSMUSG00000003680	1.25399	0.206452	0.89134
Ascl2	ENSMUSG00000009248	1.25386	0.248095	0.89134
Mrpl37	ENSMUSG00000028622	1.25377	0.437755	0.89134
Ifitm3	ENSMUSG00000025492	1.25375	0.883469	0.969202
Mrpl11	ENSMUSG00000024902	1.25374	0.545189	0.89134
Sf3b5	ENSMUSG00000078348	1.25371	0.499211	0.89134
Cks1b	ENSMUSG00000028044	1.25351	0.475756	0.89134
Nit2	ENSMUSG00000022751	1.25307	0.337308	0.89134
Rpl10a	ENSMUSG00000037805	1.25287	0.240252	0.89134
Gss	ENSMUSG00000027610	1.25276	0.132552	0.89134
Rps12-ps9	ENSMUSG00000069862	1.25266	0.670386	0.914713
Dazap1	ENSMUSG00000069565	1.25256	0.454172	0.89134
Rpl10-ps6	ENSMUSG00000080885	1.25227	0.347656	0.89134
mt-Tf	ENSMUSG00000064336	1.25158	0.397091	0.89134
Usp1	ENSMUSG00000028560	1.25147	0.0704302	0.89134
Trim16	ENSMUSG00000047821	1.2513	0.49028	0.89134
Erh	ENSMUSG00000021131	1.25113	0.439373	0.89134
Hsd17b10	ENSMUSG00000025260	1.2511	0.0697399	0.89134
Rpl5	ENSMUSG00000058558	1.25104	0.273844	0.89134
Timm10	ENSMUSG00000027076	1.25095	0.720789	0.924614
Mif4gd	ENSMUSG00000020743	1.25074	0.0633576	0.89134
Gm11249	ENSMUSG00000083087	1.25044	0.542354	0.89134
Tef	ENSMUSG00000022389	1.25009	0.650221	0.911155
Eif4e	ENSMUSG00000028156	1.24989	0.561686	0.893204
Psmg3	ENSMUSG00000029551	1.24976	0.499286	0.89134
Vcpkmt	ENSMUSG00000049882	1.24954	0.126082	0.89134
Brd8	ENSMUSG00000003778	1.24936	0.496277	0.89134
Anp32a	ENSMUSG00000032249	1.24908	0.514072	0.89134
2810006K23Rik	ENSMUSG00000047635	1.24905	0.45185	0.89134
mt-Tl2	ENSMUSG00000064366	1.24903	0.54963	0.89134
Slc29a1	ENSMUSG00000023942	1.24874	0.195359	0.89134
Prep	ENSMUSG00000019849	1.2486	0.397695	0.89134
Uba52	ENSMUSG00000090137	1.24858	0.389953	0.89134
Pip5k1b	ENSMUSG00000024867	1.24846	0.218744	0.89134
Phax	ENSMUSG00000008301	1.24836	0.290913	0.89134
Pdia5	ENSMUSG00000022844	1.24826	0.673987	0.91586
Dlgap4	ENSMUSG00000061689	1.24808	0.663752	0.914713
Cdca7	ENSMUSG00000055612	1.248	0.0654558	0.89134
Wdr3	ENSMUSG00000033285	1.24769	0.373247	0.89134
Gm8210	ENSMUSG00000094497	1.24762	0.138695	0.89134
Rrp12	ENSMUSG00000035049	1.2476	0.349844	0.89134
Gjb2	ENSMUSG00000046352	1.24731	0.597551	0.903058
B9d1	ENSMUSG00000001039	1.24696	0.524589	0.89134
Scap	ENSMUSG00000032485	1.24665	0.162911	0.89134
Cd3eap	ENSMUSG00000047649	1.2465	0.46197	0.89134
Mthfd2	ENSMUSG00000005667	1.24648	0.835925	0.9555
Vars	ENSMUSG00000007029	1.24644	0.513487	0.89134
Nat8f1	ENSMUSG00000057103	1.24637	0.830536	0.953691
1190007I07Rik	ENSMUSG00000063320	1.24602	0.596372	0.903058
Sem1	ENSMUSG00000042541	1.24597	0.537366	0.89134
Elob	ENSMUSG00000055839	1.24591	0.411068	0.89134
Gm9242	ENSMUSG00000096156	1.24584	0.334573	0.89134
Kpnb1	ENSMUSG00000001440	1.24579	0.301213	0.89134
Gm23935	ENSMUSG00000076258	1.24512	0.685086	0.918562
Tomm40	ENSMUSG00000002984	1.24509	0.581434	0.89803
Zfand6	ENSMUSG00000030629	1.2446	0.142227	0.89134
Polr3e	ENSMUSG00000030880	1.2446	0.464452	0.89134
Gtpbp10	ENSMUSG00000040464	1.24459	0.564865	0.894575
Gm10031	ENSMUSG00000101523	1.24448	0.351382	0.89134
Slc25a17	ENSMUSG00000022404	1.24408	0.0272421	0.89134
Hax1	ENSMUSG00000027944	1.24404	0.730517	0.927883
Pias4	ENSMUSG00000004934	1.244	0.141161	0.89134
Seh1l	ENSMUSG00000079614	1.24363	0.0658307	0.89134
Pigp	ENSMUSG00000022940	1.24357	0.193725	0.89134
Gm10222	ENSMUSG00000067736	1.24355	0.102528	0.89134
Utp6	ENSMUSG00000035575	1.24348	0.236559	0.89134
Mir5130	ENSMUSG00000092901	1.24318	0.829804	0.953558
Uhrf2	ENSMUSG00000024817	1.24308	0.0633854	0.89134
Tbccd1	ENSMUSG00000004462	1.24286	0.212992	0.89134
Mrpl50	ENSMUSG00000044018	1.2428	0.30649	0.89134
Gigyf2	ENSMUSG00000048000	1.24248	0.63175	0.908225
Eif3l	ENSMUSG00000033047	1.24234	0.258846	0.89134
Park7	ENSMUSG00000028964	1.24211	0.555721	0.89134
Nup133	ENSMUSG00000039509	1.24208	0.41349	0.89134
Mrps6	ENSMUSG00000039680	1.24175	0.475671	0.89134
Nrarp	ENSMUSG00000078202	1.24123	0.685774	0.918562
Uxt	ENSMUSG00000001134	1.24104	0.561107	0.892728
Gm12693	ENSMUSG00000083179	1.24077	0.73309	0.928597
Heatr1	ENSMUSG00000050244	1.24067	0.334151	0.89134
Hnrnpl	ENSMUSG00000015165	1.24066	0.0425706	0.89134
Mrpl30	ENSMUSG00000026087	1.24061	0.481045	0.89134
Nme2	ENSMUSG00000020857	1.24006	0.537587	0.89134
mt-Tl1	ENSMUSG00000064340	1.23966	0.479576	0.89134
Eif4b	ENSMUSG00000058655	1.23943	0.0839616	0.89134
Sdf2l1	ENSMUSG00000022769	1.23922	0.564242	0.894575
Pabpn1	ENSMUSG00000022194	1.23901	0.383238	0.89134
Prss8	ENSMUSG00000030800	1.23894	0.369462	0.89134
Naa38	ENSMUSG00000059278	1.23851	0.440926	0.89134
Wdr46	ENSMUSG00000024312	1.23848	0.22974	0.89134
Golm1	ENSMUSG00000021556	1.23833	0.221986	0.89134
Dhx15	ENSMUSG00000029169	1.23799	0.339829	0.89134
Trmt10c	ENSMUSG00000044763	1.23763	0.207308	0.89134
Mgst1	ENSMUSG00000008540	1.23732	0.0131129	0.89134
Dgcr8	ENSMUSG00000022718	1.23719	0.567577	0.895215
Gng5	ENSMUSG00000068523	1.23718	0.54979	0.89134
Gm10269	ENSMUSG00000091449	1.23698	0.694787	0.919038
Jmjd8	ENSMUSG00000025736	1.23696	0.799523	0.94436
Gm2423	ENSMUSG00000061724	1.23679	0.183706	0.89134
Adam9	ENSMUSG00000031555	1.23662	0.452733	0.89134
Rps15	ENSMUSG00000063457	1.2366	0.459541	0.89134
Rpl31-ps9	ENSMUSG00000094122	1.23653	0.0279089	0.89134
Pdap1	ENSMUSG00000029623	1.2364	0.672078	0.915382
Rex1bd	ENSMUSG00000058833	1.23633	0.227576	0.89134
Rabepk	ENSMUSG00000070953	1.23632	0.524069	0.89134
Steap3	ENSMUSG00000026389	1.23609	0.239957	0.89134
Prkci	ENSMUSG00000037643	1.23599	0.0101039	0.89134
Ddx47	ENSMUSG00000030204	1.23596	0.573745	0.895215
Hras	ENSMUSG00000025499	1.23583	0.324679	0.89134
H6pd	ENSMUSG00000028980	1.23571	0.341419	0.89134
Rbm7	ENSMUSG00000042396	1.23541	0.718798	0.924517
Eif4a3	ENSMUSG00000025580	1.23527	0.0774776	0.89134
Cct4	ENSMUSG00000007739	1.23521	0.220441	0.89134
Ddx10	ENSMUSG00000053289	1.23517	0.556283	0.89134
Mrps27	ENSMUSG00000041632	1.23515	0.574655	0.895215
Dsn1	ENSMUSG00000027635	1.23504	0.392432	0.89134
2310033P09Rik	ENSMUSG00000020441	1.23498	0.0711875	0.89134
Tfdp1	ENSMUSG00000038482	1.23486	0.285208	0.89134
Smchd1	ENSMUSG00000024054	1.2348	0.172722	0.89134
Hk2	ENSMUSG00000000628	1.23475	0.626803	0.908109
Brf1	ENSMUSG00000011158	1.23442	0.736109	0.929306
Parp1	ENSMUSG00000026496	1.23429	0.1654	0.89134
Rasef	ENSMUSG00000043003	1.23417	0.000354622	0.834708
Utp4	ENSMUSG00000041438	1.23412	0.212827	0.89134
mt-Cytb	ENSMUSG00000064370	1.23385	0.370643	0.89134
Dnaja2	ENSMUSG00000031701	1.23373	0.285989	0.89134
Nle1	ENSMUSG00000020692	1.23369	0.570421	0.895215
Gtpbp4	ENSMUSG00000021149	1.2336	0.619028	0.906484
Dohh	ENSMUSG00000078440	1.23325	0.506468	0.89134
Gm15920	ENSMUSG00000080893	1.23319	0.87885	0.967529
Nob1	ENSMUSG00000003848	1.23316	0.286635	0.89134
Abce1	ENSMUSG00000058355	1.23298	0.439922	0.89134
Efna4	ENSMUSG00000028040	1.23295	0.410225	0.89134
Paxbp1	ENSMUSG00000022974	1.23269	0.50141	0.89134
Gtf2a2	ENSMUSG00000033543	1.23254	0.249391	0.89134
Hdgfl2	ENSMUSG00000002833	1.23244	0.32	0.89134
Fastkd2	ENSMUSG00000025962	1.2323	0.639439	0.909818
Eif3a	ENSMUSG00000024991	1.23227	0.3198	0.89134
Dhx9	ENSMUSG00000042699	1.23207	0.0837866	0.89134
Rps16-ps2	ENSMUSG00000060419	1.23205	0.252233	0.89134
Gm3226	ENSMUSG00000114547	1.23192	0.229999	0.89134
Rbbp4	ENSMUSG00000057236	1.23184	0.16098	0.89134
Naxe	ENSMUSG00000028070	1.23182	0.224957	0.89134
Nsun2	ENSMUSG00000021595	1.23177	0.403785	0.89134
Tpm4	ENSMUSG00000031799	1.23149	0.288116	0.89134
Ppa2	ENSMUSG00000028013	1.23146	0.362579	0.89134
Nudt16l1	ENSMUSG00000022516	1.23142	0.0646234	0.89134
Strap	ENSMUSG00000030224	1.23129	0.492193	0.89134
Tubg1	ENSMUSG00000035198	1.23128	0.490925	0.89134
Cetn2	ENSMUSG00000031347	1.23114	0.510749	0.89134
Sf3b4	ENSMUSG00000068856	1.23105	0.443015	0.89134
Polr2j	ENSMUSG00000039771	1.23104	0.597387	0.903058
Smc2	ENSMUSG00000028312	1.23104	0.0228705	0.89134
Kat2a	ENSMUSG00000020918	1.23091	0.74496	0.9326
Nt5c	ENSMUSG00000020736	1.23085	0.285673	0.89134
Thoc1	ENSMUSG00000024287	1.2303	0.687219	0.918562
Mrps26	ENSMUSG00000037740	1.23015	0.534989	0.89134
Zwint	ENSMUSG00000019923	1.22983	0.76389	0.933763
Hnrnpdl	ENSMUSG00000029328	1.22974	0.39256	0.89134
2022-03-02	ENSMUSG00000079557	1.22964	0.64523	0.910713
Ube2i	ENSMUSG00000015120	1.22945	0.454185	0.89134
Zbtb41	ENSMUSG00000033964	1.22935	0.635693	0.908993
Tmem238	ENSMUSG00000030431	1.22915	0.380623	0.89134
Katnbl1	ENSMUSG00000027132	1.22912	0.476168	0.89134
Ccnb1	ENSMUSG00000041431	1.2291	0.432677	0.89134
Abitram	ENSMUSG00000038827	1.22908	0.732318	0.928475
Rps18-ps3	ENSMUSG00000057657	1.22903	0.506595	0.89134
Tcea1	ENSMUSG00000033813	1.22902	0.472488	0.89134
Pak1ip1	ENSMUSG00000038683	1.22889	0.416701	0.89134
Ndufa12	ENSMUSG00000020022	1.22883	0.498114	0.89134
Tmem234	ENSMUSG00000028797	1.22881	0.258438	0.89134
Chid1	ENSMUSG00000025512	1.22866	0.778706	0.937072
Setd3	ENSMUSG00000056770	1.22855	0.620431	0.906484
Arglu1	ENSMUSG00000040459	1.22822	0.319671	0.89134
Gm9761	ENSMUSG00000034437	1.22821	0.371648	0.89134
Gm20427	ENSMUSG00000092595	1.22815	0.444665	0.89134
Rpl4	ENSMUSG00000032399	1.22814	0.301226	0.89134
Ube2n	ENSMUSG00000074781	1.22791	0.533855	0.89134
Anapc13	ENSMUSG00000035048	1.22776	0.0271096	0.89134
Pop7	ENSMUSG00000029715	1.22761	0.48758	0.89134
Akap1	ENSMUSG00000018428	1.2274	0.00226046	0.834708
Pycr2	ENSMUSG00000026520	1.22736	0.59834	0.903058
Gm10774	ENSMUSG00000074846	1.22735	0.393643	0.89134
Gtf2h3	ENSMUSG00000029387	1.22678	0.471268	0.89134
Ip6k2	ENSMUSG00000032599	1.2267	0.0761714	0.89134
Rbm8a	ENSMUSG00000038374	1.22664	0.607537	0.904255
Riox1	ENSMUSG00000046791	1.22642	0.0351555	0.89134
Mat2b	ENSMUSG00000042032	1.22585	0.209391	0.89134
Tmem254b	ENSMUSG00000021867	1.22585	0.655153	0.912465
Smco4	ENSMUSG00000058173	1.22577	0.362279	0.89134
Nsd2	ENSMUSG00000057406	1.22568	0.146638	0.89134
Pelp1	ENSMUSG00000018921	1.22532	0.111143	0.89134
Dpy30	ENSMUSG00000024067	1.22517	0.772033	0.935291
Hars	ENSMUSG00000001380	1.2251	0.548139	0.89134
Ube2e1	ENSMUSG00000021774	1.22485	0.577391	0.895506
Pfdn1	ENSMUSG00000024346	1.22481	0.462434	0.89134
Eif3m	ENSMUSG00000027170	1.22471	0.488308	0.89134
Rps16	ENSMUSG00000037563	1.22461	0.353927	0.89134
Tfap4	ENSMUSG00000005718	1.22416	0.430911	0.89134
Hnrnpf	ENSMUSG00000042079	1.22381	0.491381	0.89134
Nfyb	ENSMUSG00000020248	1.22356	0.248195	0.89134
Gm15682	ENSMUSG00000095524	1.22265	0.766657	0.933789
Txnl1	ENSMUSG00000024583	1.22262	0.462689	0.89134
Ahsa2	ENSMUSG00000020288	1.22216	0.304624	0.89134
Gm3776	ENSMUSG00000111709	1.22211	0.428821	0.89134
Naa15	ENSMUSG00000063273	1.22182	0.258457	0.89134
Ipo7	ENSMUSG00000066232	1.22161	0.337015	0.89134
Gm6254	ENSMUSG00000066538	1.22146	0.121126	0.89134
Pgam5	ENSMUSG00000029500	1.22145	0.442864	0.89134
2310009A05Rik	ENSMUSG00000098332	1.22133	0.538027	0.89134
Rbm25	ENSMUSG00000010608	1.22133	0.483206	0.89134
Snapin	ENSMUSG00000001018	1.22131	0.15055	0.89134
Rrp7a	ENSMUSG00000018040	1.22123	0.267831	0.89134
Cdc123	ENSMUSG00000039128	1.22108	0.497938	0.89134
Rpl29	ENSMUSG00000048758	1.22108	0.471411	0.89134
Tex10	ENSMUSG00000028345	1.22096	0.537358	0.89134
Hpd	ENSMUSG00000029445	1.22087	0.183672	0.89134
Micos13	ENSMUSG00000049760	1.22039	0.0266493	0.89134
Mboat1	ENSMUSG00000038732	1.22029	0.672115	0.915382
Arpp19	ENSMUSG00000007656	1.22004	0.364314	0.89134
Syvn1	ENSMUSG00000024807	1.21976	0.397699	0.89134
Hmces	ENSMUSG00000030060	1.21964	0.593252	0.902394
Hnrnpab	ENSMUSG00000020358	1.21951	0.359808	0.89134
Snhg20	ENSMUSG00000086859	1.21944	0.569128	0.895215
Uqcc3	ENSMUSG00000071654	1.21939	0.0991926	0.89134
Ect2	ENSMUSG00000027699	1.21913	0.151053	0.89134
Pes1	ENSMUSG00000020430	1.21906	0.600155	0.903437
Rpp25l	ENSMUSG00000036114	1.21872	0.280043	0.89134
Nelfb	ENSMUSG00000013465	1.21866	0.386419	0.89134
Tuba1a	ENSMUSG00000072235	1.21857	0.0464266	0.89134
[truncated: 5,823 more rows]
